# Supplementary material for: Alternative splicing responses to salt stress in Glycyrrhiza uralensis revealed by global profiling of transcriptome RNA-seq datasets
Source: Front Genet. 2024 Jul 9;15:1397502. doi: 10.3389/fgene.2024.1397502 (PMC11263197; doi:10.3389/fgene.2024.1397502)
Supplement: Supplementary file 7 [file Table1.xlsx]

## Sheet: Supplementary Table S1
Supplementary Table S1. Primer pairs used in this study.
Primers	Primer Sequence（5’-3’）	Description
1-F1	ATAGGTTCACCCGATGACGC	RT-PCR Primer of MPK4
1-R1	AAGGTCTAGGGCAAACAGGC
2-F2	ATAGGTTCACCCGATGACGC	RT-PCR Primer of RbohD
2-R2	AAGGTCTAGGGCAAACAGGC
3-F3	TCAGCGAATTCTTGGGGTCC	RT-PCR Primer of SNRK2
3-R3	CTCATCAGGATCCATGCCCC
4-F4	TAGCCATCTCTGAACCCGGA	RT-PCR Primer of ETR2
4-R4	TGGCAACTTCGAAGCCATCT
5-F5	CTGATGCAGAGCTTCAAATCGAG	RT-PCR Primer of lectin
5-R5	TTCGGAAGGAAGGTTGAGGTAAG

## Sheet: Supplementary Table S2
Supplementary Table S2. Raw data and clean data statistics of RNA sequencing
Sample	Raw reads	Raw bases	Clean reads	Clean bases	Error rate(%)	Q20(%)	Q30(%)	GC content(%)
APSSCK1	45676828	6897201028	45299606	6722050043	0.0227	98.99	96.44	45.11
APSSCK2	49034194	7404163294	48642938	7221446434	0.0227	99	96.43	45.23
APSSCK3	47458484	7166231084	47019160	6969651555	0.0231	98.84	96	45.52
APSS_2h1	57346284	8659288884	56676634	8277791904	0.0242	98.39	94.94	45.64
APSS_2h2	49440130	7465459630	48765968	7110917036	0.0246	98.2	94.58	45.31
APSS_2h3	48586078	7336497778	47944594	6960457304	0.0243	98.33	94.85	45.17
APSS_6h1	52957526	7996586426	52353042	7632566971	0.0243	98.33	94.8	45.76
APSS_6h2	45945628	6937789828	44229416	6179702542	0.0246	98.19	94.58	44.02
APSS_6h3	62993552	9512026352	62225336	9108558618	0.0246	98.19	94.47	45.44
APSS_12h1	43467816	6563640216	42905448	6276402077	0.0243	98.34	94.85	45.11
APSS_12h2	54645714	8251502814	54008926	7809898898	0.0242	98.36	94.92	45.04
APSS_12h3	47839816	7223812216	47199692	6897756778	0.0245	98.24	94.6	44.83
UPSSCK1	49373766	7455438666	48557270	7063650732	0.023	98.85	96.15	44.35
UPSSCK2	51363638	7755909338	50827576	7458376942	0.0229	98.92	96.26	44.24
UPSSCK3	50231008	7584882208	49714454	7363395023	0.023	98.86	96.11	44.6
UPSS_2h1	54315262	8201604562	53095368	7615538226	0.0244	98.26	94.7	45.2
UPSS_2h2	49182480	7426554480	48293216	6978398858	0.0245	98.22	94.63	44.67
UPSS_2h3	52152824	7875076424	50808072	7158835953	0.0242	98.34	94.94	44.8
UPSS_6h1	50220170	7583245670	49408190	7121154189	0.0246	98.18	94.56	44.93
UPSS_6h2	58561698	8842816398	52456114	6556730966	0.0245	98.21	94.66	43.33
UPSS_6h3	54342838	8205768538	53425228	7707395501	0.0244	98.26	94.75	44.97
UPSS_12h1	52533428	7932547628	51648006	7425700039	0.0244	98.26	94.79	44.74
UPSS_12h2	63962096	9658276496	63072954	9079137724	0.0243	98.31	94.82	44.86
UPSS_12h3	47101402	7112311702	46389296	6767773535	0.0249	98.05	94.26	44.7

## Sheet: Supplementary Table S3
Supplementary Table S3. Kolmogorov Smirnov method for orthogonal distribution detection
AS type	treatment	Statistics	p-value	Conclusion at (5%) level
SE	APSS_2h	0.32143	0.87745	A positive-terrestrial distribution cannot be excluded
	APSS_6h	0.27507	1	A positive-terrestrial distribution cannot be excluded
	APSS_12h	0.37832	0.66928	A positive-terrestrial distribution cannot be excluded
	UPSS_2h	0.23794	1	A positive-terrestrial distribution cannot be excluded
	UPSS_6h	0.31394	0.91601	A positive-terrestrial distribution cannot be excluded
	UPSS_12h	0.34147	0.78783	A positive-terrestrial distribution cannot be excluded
A3SS	APSS_2h	0.27591	1	A positive-terrestrial distribution cannot be excluded
	APSS_6h	0.1908	1	A positive-terrestrial distribution cannot be excluded
	APSS_12h	0.31662	0.90228	A positive-terrestrial distribution cannot be excluded
	UPSS_2h	0.3033	0.96964	A positive-terrestrial distribution cannot be excluded
	UPSS_6h	0.35106	0.75638	A positive-terrestrial distribution cannot be excluded
	UPSS_12h	0.38482	0.64906	A positive-terrestrial distribution cannot be excluded
RI	APSS_2h	0.30079	0.9821	A positive-terrestrial distribution cannot be excluded
	APSS_6h	0.21745	1	A positive-terrestrial distribution cannot be excluded
	APSS_12h	0.3236	0.86618	A positive-terrestrial distribution cannot be excluded
	UPSS_2h	0.31971	0.88638	A positive-terrestrial distribution cannot be excluded
	UPSS_6h	0.33996	0.79281	A positive-terrestrial distribution cannot be excluded
	UPSS_12h	0.21533	1	A positive-terrestrial distribution cannot be excluded
A5SS	APSS_2h	0.27499	1	A positive-terrestrial distribution cannot be excluded
	APSS_6h	0.18545	1	A positive-terrestrial distribution cannot be excluded
	APSS_12h	0.27762	1	A positive-terrestrial distribution cannot be excluded
	UPSS_2h	0.2441	1	A positive-terrestrial distribution cannot be excluded
	UPSS_6h	0.36239	0.71974	A positive-terrestrial distribution cannot be excluded
	UPSS_12h	0.22658	1	A positive-terrestrial distribution cannot be excluded
MXE	APSS_2h	0.38482	0.64906	A positive-terrestrial distribution cannot be excluded
	APSS_6h	0.23794	1	A positive-terrestrial distribution cannot be excluded
	APSS_12h	0.20448	1	A positive-terrestrial distribution cannot be excluded
	UPSS_2h	0.3045	0.96365	A positive-terrestrial distribution cannot be excluded
	UPSS_6h	0.37154	0.69061	A positive-terrestrial distribution cannot be excluded
	UPSS_12h	0.20448	1	A positive-terrestrial distribution cannot be excluded

## Sheet: Supplementary Table S4
Supplementary Table S4. One-way ANOVA on their means by Bonferroni method
AS type	treatment	mean difference	error	Sig
SE	APSS_6h APSS_2h	107	347.603	0
	APSS_12h APSS_2h	-212.333	347.603	0
	APSS_12h APSS_6h	-319.333	347.603	0
	UPSS_2h APSS_2h	-1196.67	347.603	1
	UPSS_2h APSS_6h	-1303.67	347.603	1
	UPSS_2h APSS_12h	-984.333	347.603	1
	UPSS_6h APSS_2h	-2266.67	347.603	1
	UPSS_6h APSS_6h	-2373.67	347.603	1
	UPSS_6h APSS_12h	-2054.33	347.603	1
	UPSS_6h UPSS_2h	-1070	347.603	1
	UPSS_12h APSS_2h	-1673.67	347.603	1
	UPSS_12h APSS_6h	-1780.67	347.603	1
	UPSS_12h APSS_12h	-1461.33	347.603	1
	UPSS_12h UPSS_2h	-477	347.603	1
	UPSS_12h UPSS_6h	593	347.603	1
RI	APSS_6h APSS_2h	-23	330.185	0
	APSS_12h APSS_2h	-13.6667	330.185	0
	APSS_12h APSS_6h	9.33333	330.185	0
	UPSS_2h APSS_2h	-47	330.185	0
	UPSS_2h APSS_6h	-24	330.185	0
	UPSS_2h APSS_12h	-33.3333	330.185	0
	UPSS_6h APSS_2h	-207	330.185	0
	UPSS_6h APSS_6h	-184	330.185	0
	UPSS_6h APSS_12h	-193.333	330.185	0
	UPSS_6h UPSS_2h	-160	330.185	0
	UPSS_12h APSS_2h	-21.3333	330.185	0
	UPSS_12h APSS_6h	1.66667	330.185	0
	UPSS_12h APSS_12h	-7.66667	330.185	0
	UPSS_12h UPSS_2h	25.6667	330.185	0
	UPSS_12h UPSS_6h	185.667	330.185	0
A5SS	APSS_6h APSS_2h	-57.6667	289.751	0
	APSS_12h APSS_2h	-2.66667	289.751	0
	APSS_12h APSS_6h	55	289.751	0
	UPSS_2h APSS_2h	-103	289.751	0
	UPSS_2h APSS_6h	-45.3333	289.751	0
	UPSS_2h APSS_12h	-100.333	289.751	0
	UPSS_6h APSS_2h	-231.333	289.751	0
	UPSS_6h APSS_6h	-173.667	289.751	0
	UPSS_6h APSS_12h	-228.667	289.751	0
	UPSS_6h UPSS_2h	-128.333	289.751	0
	UPSS_12h APSS_2h	-74	289.751	0
	UPSS_12h APSS_6h	-16.3333	289.751	0
	UPSS_12h APSS_12h	-71.3333	289.751	0
	UPSS_12h UPSS_2h	29	289.751	0
	UPSS_12h UPSS_6h	157.333	289.751	0
A3SS	APSS_6h APSS_2h	-77	366.919	0
	APSS_12h APSS_2h	-33.3333	366.919	0
	APSS_12h APSS_6h	43.6667	366.919	0
	UPSS_2h APSS_2h	-152.333	366.919	0
	UPSS_2h APSS_6h	-75.3333	366.919	0
	UPSS_2h APSS_12h	-119	366.919	0
	UPSS_6h APSS_2h	-369.333	366.919	1
	UPSS_6h APSS_6h	-292.333	366.919	0
	UPSS_6h APSS_12h	-336	366.919	0
	UPSS_6h UPSS_2h	-217	366.919	0
	UPSS_12h APSS_2h	-125.667	366.919	0
	UPSS_12h APSS_6h	-48.6667	366.919	0
	UPSS_12h APSS_12h	-92.3333	366.919	0
	UPSS_12h UPSS_2h	26.6667	366.919	0
	UPSS_12h UPSS_6h	243.667	366.919	0
MXE	APSS_6h APSS_2h	23.6667	36.0059	0
	APSS_12h APSS_2h	-37	36.0059	1
	APSS_12h APSS_6h	-60.6667	36.0059	1
	UPSS_2h APSS_2h	-145	36.0059	1
	UPSS_2h APSS_6h	-168.667	36.0059	1
	UPSS_2h APSS_12h	-108	36.0059	1
	UPSS_6h APSS_2h	-257.333	36.0059	1
	UPSS_6h APSS_6h	-281	36.0059	1
	UPSS_6h APSS_12h	-220.333	36.0059	1
	UPSS_6h UPSS_2h	-112.333	36.0059	1
	UPSS_12h APSS_2h	-198.667	36.0059	1
	UPSS_12h APSS_6h	-222.333	36.0059	1
	UPSS_12h APSS_12h	-161.667	36.0059	1
	UPSS_12h UPSS_2h	-53.6667	36.0059	1
	UPSS_12h UPSS_6h	58.6667	36.0059	1
Sig=1,significant difference (P < 0.05)；
Sig=0,no difference (P < 0.05)；

## Sheet: Supplementary Table S5
Supplementary Table S5. Centralised and normalised absolute IEP value changes.
AS Events	APSS_2h	APSS_6h	APSS_12h	UPSS_2h	UPSS_6h	UPSS_12h	IEP_cluster
SE_3460	0.0246667	0.0546667	0.00333333	0.00133333	0.305333	0.0113333	4
SE_4209	0.053	0.041	0.003	0.00133333	0.0493333	0.104667	8
SE_7016	0.00433333	0.013	0.00333333	0.016	0.0556667	0.00766667	4
SE_7014	0.0683333	0.004	0.00133333	0.048	0.044	0.024	6
SE_8695	0.038	0.0386667	0.00566667	0.00666667	0.0763333	0.00133333	4
SE_8694	0.014	0.00366667	0.00466667	0.002	0.0985	0.026	4
SE_920	0.00933333	0.00933333	0.00533333	0.0686667	0.085	0.0153333	1
SE_5580	0.048	0.0136667	0.00766667	0.00233333	0.00233333	0.003	6
SE_5853	0.117333	0.151333	0.00766667	0.00766667	0.7895	0.001	4
SE_5159	0.00666667	0.0223333	0.006	0.004	0.002	0.00166667	7
SE_1317	0.005	0.2835	0.140333	0.00766667	0.059	0.121333	7
SE_3804	0.0196667	0.005	0.225	0.2	0.0363333	0.252333	3
SE_3806	0.0276667	0.054	0.007	0.00333333	0.00466667	0.263667	8
SE_7015	0.00433333	0.00133333	0.001	0.118667	0.0383333	0.00633333	5
SE_8975	0.0146667	0.002	0.012	0.096	0.371667	0.333333	1
SE_5560	0.000666667	0.04	0.002	0.0213333	0.166	0.0286667	4
SE_5561	0.047	0.0156667	0.0293333	0.00733333	0.187667	0.163	4
SE_5565	0.03	0.00133333	0.00733333	0.008	0.0976667	0.654333	8
SE_6549	0.00133333	0.147667	0.0156667	0.024	0.004	0.00366667	7
SE_491	0.0486667	0.005	0.00266667	0.000333333	0.0116667	0.123	8
SE_493	0.100333	0	0.333333	0.00266667	0.039	0.233667	2
SE_3791	0.0386667	0.0163333	0.0513333	0.0676667	0.1695	0.000666667	4
SE_4787	0.0253333	0.038	0.0333333	0.007	0.00233333	0.0123333	7
SE_4786	0.00166667	0.0786667	0.047	0.00966667	0.00133333	0.004	7
SE_4784	0.00266667	0.00566667	0.00766667	0.0166667	0.00633333	0.0213333	3
SE_672	0.006	0.017	0.315833	0.007	0.0596667	0.002	2
SE_673	0.0823333	0.004	0.0116667	0.042	0.055	0.0343333	6
SE_675	0.0436667	0.141333	0.0856667	0.0476667	0.002	0.0193333	7
SE_677	0.0143333	0.0716667	0.0546667	0.0533333	0.209	0.003	4
SE_8077	0.005	0.019	0.0113333	0.003	0.0106667	0.0563333	8
SE_3025	0.051	0.0346667	0.001	0.141333	0.013	0.037	5
SE_2038	0.0163333	0.0143333	0.0856667	0.0173333	0.00566667	0.003	2
SE_2032	0.00233333	0.0236667	0.095	0.350667	0.003	0.014	5
SE_8371	0.001	0.016	0.0123333	0.0636667	0.00333333	0.000666667	5
SE_3259	0.0256667	0.000333333	0.006	0.003	0.116667	0.019	4
SE_5365	0.0133333	0.00633333	0.00233333	0.002	0.066	0.00433333	4
SE_8202	0.00333333	0.473333	0.0106667	0.00633333	0.0463333	0.00233333	7
SE_3787	0.0626667	0.022	0.00133333	0.0416667	0.000666667	0.392	8
SE_3784	0.0116667	0.006	0.187333	0.334	0.02	0.003	5
SE_6550	0.0256667	0.142	0.002	0.00933333	0.00766667	0.074	7
SE_3072	0.007	0.0546667	0.0173333	0.419	0.00933333	0.00466667	5
SE_6555	0.000666666	0.031	0.153	0.284	0.119333	0.007	5
SE_5092	0.0236667	0.00333333	0.005	0.2535	0.3805	0.003	1
SE_8069	0.008	0.127667	0.0466667	0.0156667	0.121667	0.1135	7
SE_1781	0.0176667	0.1325	0.00333333	0.0223333	0.00466667	0.0203333	7
SE_1782	0.0156667	0.0885	0.0183333	0.0348333	0.0106667	0.169667	8
SE_4414	0.012	0.00533333	0.017	0.001	0.09	0.425	8
SE_4411	0.0665	0.00433333	0.0273333	0	0.092	0.003	4
SE_7200	0.000666667	0.00433333	0.146	0.0186667	0.08	0.006	2
SE_807	0.009	0.557	0.007	0.001	0.191667	0.0596667	7
SE_806	0.00566667	0.019	0.0206667	0.294667	0.26	0.105667	1
SE_805	0.00433333	0.0443333	0.00566667	0.00133333	0.161333	0.0193333	4
SE_804	0.008	0.5	0.00433333	0.00466667	0.013	0.123333	7
SE_802	0.086	0.358667	0.002	0.00133333	0.002	0.000666667	7
SE_800	0.0386667	0.0103333	0.00566667	0.125	0.0976667	0.122	3
SE_6312	0.00533333	0.00366667	0.00933333	0.005	0.00266667	0.262667	8
SE_5958	0.006	0.00166667	0.0193333	0.121667	0.00366667	0.025	5
SE_5953	0.0716667	0.0943333	0.197333	1	0.00466667	0.0533333	5
SE_5955	0.0873333	0.00733333	0.00866667	0.306667	0.002	0.033	5
SE_5956	0.110333	0.000666667	0.000666667	0.313333	0.455333	0.0603333	1
SE_6789	0.006	0.0206667	0.002	0.008	0.0915	0.111	8
SE_6785	0.0113333	0.003	0.0143333	0.172	0.00233333	0.195	3
SE_6780	0.223667	0.0356667	0.0156667	0.008	0.015	0.5	8
SE_7782	0.0126667	0.006	0.131333	0.186667	0.158667	0.0326667	1
SE_7783	0.000333333	0.144	0.00133333	1	0.156	0.0326667	5
SE_7781	0.006	0.0183333	0.0326667	0.067	0.09	0.005	1
SE_7787	0.0123333	0.014	0.0106667	0.01	0.0313333	0.0143333	4
SE_7788	0.007	0.00766667	0.0103333	0.016	0.208	0.00333333	4
SE_3447	0.0153333	0	0.0796667	0.000333334	0.0193333	0.453	8
SE_3449	0.148667	0.001	0.330333	0.00633333	0.02	0.0226667	2
SE_3448	0.0216667	0.00266667	0.0386667	0.001	0.00333333	0.221	8
SE_7833	0.0103333	0.148	0.0113333	0.427667	0.018	0.0273333	5
SE_8402	0.0106667	0.243667	0.512	0.00166667	0.00566667	0.164333	2
SE_8405	0.005	0.000333333	0.0293333	0.00433333	0.0246667	0.0293333	2
SE_8407	0.005	0.004	0.0223333	0.0153333	0.173333	0.074	4
SE_6833	0.0106667	0.0336667	0.004	0.0376667	0.027	0.00966667	5
SE_5130	0.0173333	0.00633333	0.00766667	0.105667	0.0276667	0.372667	8
SE_1339	0.004	0.00733333	0.0133333	0.00133333	0.00566667	0.0913333	8
SE_1330	0.002	0.00133333	0.0866667	0.236333	0.0813333	0.0763333	5
SE_6834	0.065	0.0966667	0.00966667	0.251667	0.023	0.746	8
SE_1335	0.00133333	0.0315	0.0586667	0.100333	0.0886667	0.00333333	1
SE_1336	0.0316667	0.0375	0.170333	0.184333	0.003	0.026	5
SE_6815	0.0906667	0.0366667	0.022	0.0253333	0.0486667	0.179	8
SE_6816	0.0243333	0.0483333	0.005	0.0403333	0.053	0.1215	8
SE_8338	0.000333333	0.014	0.013	0.006	0.152	0.00733333	4
SE_5540	0.00133333	0.122	0.189667	0.355167	0.00166667	0.028	5
SE_5544	0.00266667	0.101333	0.011	0.308	0.5	0.001	1
SE_476	0.123	0.137333	0.00766667	0.00733333	0.209	0.006	4
SE_472	0.000666667	0.009	0.333333	0.0143333	0.029	0.0223333	2
SE_471	0.000333333	0.005	0.00666667	0.408333	0.048	0.012	5
SE_8200	0.003	0.0626667	0.250333	0.0116667	0.000666667	0.0236667	2
SE_2018	0.0326667	0.01	0.001	0.194667	0.004	0.001	5
SE_8840	0.0273333	0.000666667	0.008	0.048	0.000333333	0.0321667	3
SE_8849	0.00233333	0.00266667	0.000333333	0.000666667	0.352	0.205	4
SE_3271	0.003	0.093	0.0403333	0.001	0.0743333	0.0585	7
SE_5300	0.000666667	0.0356667	0.002	0.193333	0.146	0.00166667	5
SE_2902	0.001	0.00833333	0.00133333	0.333333	0.116	0.113	5
SE_3058	0.00933333	0.013	0.005	0.01	0.0706667	0.0873333	8
SE_2658	0.063	0.035	0.0273333	0.889	0.054	0.106	5
SE_2655	0.026	0.032	0.0943333	0.021	0.321333	0.008	4
SE_4430	0.152333	0.00733333	0.0181667	0.437	0.0173333	0.0103333	5
SE_4433	0.081	0.519667	0.0513333	0.013	0.0873333	0.0476667	7
SE_4439	0.0325	0.000666667	0.00233333	0.0146667	0.278667	0.0173333	4
SE_7479	0.00433333	0.013	0.00166667	0.0103333	0.00333333	0.014	3
SE_7223	0.0456667	0.007	0.00333333	0.218667	0.027	0.00266667	5
SE_7228	0.00233333	0.075	0.00466667	0	0.133667	0.0886667	4
SE_1108	0.014	0.0166667	0.0146667	0.013	0.196	0.0113333	4
SE_1109	0.00433333	0.00166667	0.285667	0.0103333	0.0485	0.00233333	2
SE_4554	0.018	0.0196667	0.0293333	0.00733333	0.5	0.0143333	4
SE_4551	0.003	0.00366667	0.578333	0.0683333	0.0426667	0.00933333	2
SE_4558	0.000333333	0.117667	0.00233333	0.0253333	0.004	0.016	7
SE_4883	0.0106667	0.00133333	0.007	0.103333	0.00633333	0.2535	8
SE_4887	0.015	0.0276667	0.16	0.00366667	0.000333333	0.11	2
SE_5933	0.511	0.205333	0.00133333	0.546	0.002	0	5
SE_6379	0.0493333	0.0213333	0.049	0.000333334	0.014	0.019	6
SE_865	0.00133333	0.002	0.0706667	0.0253333	0.00533333	0.00933333	2
SE_5682	0.0263333	0.002	0.02	0.585333	0.0203333	0.0643333	5
SE_5689	0.138	0.016	0.103333	0.068	0.255333	0.164333	4
SE_5688	0.0666667	0.00333333	0.002	0.260667	0.184333	0.259667	3
SE_6011	0.0176667	0.006	0.00233333	0.0463333	0.0236667	0.884333	8
SE_6010	0.019	0.00566667	0.039	0.0266667	0.0113333	0.00466667	2
SE_6013	0.00333333	0.00633333	0.00266667	0.0536667	0.0113333	0.0326667	3
SE_6012	0.0343333	0.0133333	0.0163333	0.0246667	0.00633333	0.0153333	6
SE_285	0.062	0.0143333	0.0393333	0.005	0.062	0.0466667	6
SE_284	0.0243333	0.0593333	0.0303333	0.025	0.046	0.065	8
SE_287	0.149	0.019	0.0746667	0.003	0.000666667	0.035	6
SE_283	0.0253333	0.04	0.0896667	0.152333	0.00566667	0.00266667	5
SE_7424	0.075	0.0503333	0.155	0.00233333	0.001	0.0313333	2
SE_7421	0.186	0.0396667	0.012	0.759	0.027	0.263333	5
SE_7760	0.104	0.0426667	0.000333333	0.103	0.335	0.0113333	4
SE_7763	0.0126667	0.0806667	0.019	0.0586667	0.002	0.0553333	7
SE_3424	0.159	0.098	0.00166667	0.000333333	0.0435	0.00366667	6
SE_8493	0.0303333	0.039	0.103667	0.0176667	0.666667	0.031	4
SE_8492	0.0193333	0.00166667	0.103	0.0346667	0.543	0.00416667	4
SE_5119	0.033	0.032	0.0123333	0.00233333	0.00833333	0.00166667	6
SE_8749	0.037	0.012	0.00266667	0.191	0.0206667	0.041	5
SE_8748	0.219333	0.0136667	0.0343333	0.333333	0.326	0.0263333	1
SE_6478	0.000666666	0.0633333	0.00433333	0.169333	0.257667	0.106333	1
SE_3352	0.146333	0.140333	0.0113333	0.1615	0.00233333	0.00166667	5
SE_3847	0.333333	0.300333	0.00466667	0.0203333	0.000666667	0.000333333	6
SE_3846	0.0753333	0.197167	0.013	0.287	0.5645	0.00366667	1
SE_3843	0.121667	0.0373333	0.017	0.003	0.3335	0.004	4
SE_3113	0	0.095	0.0316667	0.0436667	0.023	0.00166667	7
SE_2629	0.00266667	0.009	0.00366667	0.031	0.132667	0.0103333	4
SE_2464	0.086	0.00866667	1	0.0373333	0.0106667	0.118	2
SE_2460	0.000333333	0.00966667	0.007	0.00166667	0.025	0.0123333	4
SE_2461	0.000333334	0.000333333	0.00266667	0.024	0.015	0.02	3
SE_2462	0.00266667	0.00166667	0.00733333	0.1	0.196667	0.5	8
SE_2623	0.104667	0.0126667	0.125	0.186667	0.0895	0.128667	3
SE_450	0.00333333	0.0126667	0.006	0.0953333	0.00666667	0.015	5
SE_451	0.012	0.00533333	0.274667	0.007	0.0353333	0.0266667	2
SE_452	0.00466667	0.00633333	0.131333	0.0173333	0.00333333	0.0306667	2
SE_453	0.608	0.0476667	0.137	0.0103333	0.00233333	0.0276667	6
SE_638	0.008	0.013	0.281333	0.00933333	0.0806667	0.002	2
SE_2921	0.029	0.00433333	0.002	0.016	0.157	0.375333	8
SE_2920	0.038	0.0483333	0.001	0.01	0.00133333	0.0703333	8
SE_2922	0.033	0.022	0.0126667	0.00366667	0.005	0.0256667	6
SE_2924	0.00733333	0.0156667	0.004	0.0116667	0.00833333	0.0576667	8
SE_5322	0.0103333	0.0156667	0.005	0.0123333	0.006	0.0498333	8
SE_8243	0.011	0.116333	0.0333333	0.012	0.2725	0.053	4
SE_6599	0.02	0.302	0.013	0.0153333	0.0133333	0.023	7
SE_6590	0.009	0.00233333	0.0213333	0.009	0.4635	0.07	4
SE_6592	0.00633333	0.0103333	0.0606667	0.158	0.003	0.015	5
SE_6593	0.00466667	0.018	0.0246667	0.0416667	0.0426667	0.00833333	1
SE_8988	0.063	0.02	0.0533333	0.0405	0.162	0.00366667	4
SE_8987	0.023	0.015	0.0606667	0.005	0.0496667	0.0303333	2
SE_2675	0.0136667	0.005	0.00166667	0.00466667	0.333333	0.0133333	4
SE_2676	0.018	0.333667	0.00633333	0.0236667	0.0143333	0.0326667	7
SE_4452	0.00533333	0.333333	0.017	0.0123333	0.0286667	0.203	7
SE_4450	0.353	0.021	0.00666667	0.0316667	0.002	0.018	6
SE_7242	0.00233333	0.00166667	0.037	0.037	0.0123333	0.03	3
SE_4535	0.235333	0.00166667	0.013	0.0176667	0.00566667	0.0113333	6
SE_3983	0.0143333	0.001	0.613	0.000333333	0.00633333	0.00766667	2
SE_3984	0.083	0.00433333	0.406	0.369	0	0.04	2
SE_6352	0.000333333	0.024	0.154333	0.0075	0	0.003	2
SE_6350	0.00266667	0.0433333	0.562	0.151	0.026	0.072	2
SE_6351	0.217	0.0223333	0.042	0.00266667	0.259667	0.3815	8
SE_6357	0.121333	0.26	0.0133333	0.0723333	0.00166667	0.103333	7
SE_5919	0.00666667	0.231	0.059	0.182333	0.0886667	0.00433333	7
SE_5914	0.0136667	0.00833333	0.006	0.047	0.145667	0.002	4
SE_847	0.011	0.117333	0.00366667	0.0416667	0.0986667	0.00166667	7
SE_845	0.00333333	0.0163333	0.00866667	0.01	0.033	0.5	8
SE_3415	0.00633333	0.001	0.356667	0.0833333	0.444667	0.00366667	4
SE_151	0.02	0.0173333	0.3075	0.0436667	0.013	0.007	2
SE_155	0.0216667	0.00466667	0.00466667	0.142333	0.011	0.007	5
SE_157	0.0153333	0.002	0.00366667	0.011	0.109	0.0303333	4
SE_156	0.002	0.00366667	0.002	0.0233333	0.0163333	0.004	5
SE_8205	0.0656667	0.5	0.00233333	0.023	0.018	0.006	7
SE_7754	0.0906667	0.00833333	0.012	0.003	0.0393333	0.00366667	6
SE_8186	0.00333333	0.00966667	0.00366667	0.0133333	0.284	0.142	4
SE_8209	0.00866667	0.00466667	0.0743333	0.0136667	0.001	0.059	2
SE_3406	0.086	0.0316667	0.002	0.0303333	0.004	0.0813333	6
SE_3402	0.017	0.115333	0.161	0.00233333	0.587	0.003	4
SE_3408	0.000666667	0.00666667	0.018	0.00233333	0.101	0.191333	8
SE_8765	0.0556667	0.0143333	0.155333	0.442667	0.0996667	0.012	5
SE_8764	0.078	0.00533333	0.0156667	0.0513333	0.166333	0.00733333	4
SE_1374	0.5385	0.013	0.0326667	0.157333	0.350333	0.013	6
SE_1376	0.0126667	0.00533333	0.005	0.006	0.0743333	0.129667	8
SE_1371	0.006	0.018	0.0313333	0.00466667	0.103333	0.00833333	4
SE_1663	0.00166667	0.00666667	0.0243333	0.001	0.0176667	0.021	2
SE_1665	0.002	0.002	0.006	0.385333	0.00433333	0.0156667	5
SE_1664	0.015	0.00633333	0.034	0	0.128333	0.00666667	4
SE_6552	0.0173333	0.001	0.00433333	0.00966667	0.185	0.00966667	4
SE_3075	0.333333	0.316333	0.0126667	0.139667	0.157	0.412	8
SE_2054	0.046	0.00766667	0.0383333	0.0566667	0.089	0.00666667	1
SE_2051	0.02	0.00133333	0.166667	0.096	0.406	0.003	4
SE_436	0.0316667	0.00466667	0.00233333	0.244333	0.00333333	0.012	5
SE_5495	0.0126667	0.00266667	0.195667	0.146667	0.654	0.029	4
SE_5497	0	0.0163333	0.009	0.656667	0.0085	0.055	5
SE_2946	0.0326667	0.00233333	0.003	0.00166667	0.00633333	0.0903333	8
SE_3096	0.094	0.00733333	0.041	0.006	0.00233333	0.00366667	6
SE_3092	0.180667	0.0196667	0.00366667	0.09	0.000333333	0.0563333	6
SE_3093	0.342667	0.000333333	0.0233333	0.00333333	0.3965	0.00933333	4
SE_3091	0.0946667	0.00366667	0.0306667	0.005	0.00533333	0.00833333	6
SE_8512	0.144667	0.0416667	0.00366667	0.00866667	0.011	0.001	6
SE_8510	0.088	0.007	0.0186667	0.004	0.00266667	0.019	6
SE_2613	0.00633333	0.003	0.00433333	0.037	0.002	0.029	3
SE_4471	0.00333333	0.0233333	0.016	0.00733333	0.00266667	0.00866667	7
SE_4473	0.00466667	0.012	0.013	0.006	0.009	0.00766667	2
SE_7263	0.0113333	0.00466667	0.119667	0.0546667	0.00916667	0.289	8
SE_7269	0.048	0.0153333	0.00233333	0.0436667	0.01	0.036	3
SE_4514	0.0446667	0.00733333	0.0203333	0.0713333	0.0323333	0.00266667	5
SE_5706	0.00233333	0.00533333	0.00666667	0.0738333	0.0366667	0.047	3
SE_5702	0.003	0.00766667	0.00566667	0.00633333	0.00433333	0.00266667	7
SE_1635	0.0276667	0.0266667	0.04	0.00133333	0.015	0.0206667	2
SE_1140	0.002	0.223667	0.00933333	0.0136667	0.043	0.051	7
SE_1630	0.003	0.044	0.00166667	0	0.00533333	0.135	8
SE_1631	0.00466667	0.018	0.000333333	0.0126667	0.04	0.5425	8
SE_1145	0.00566667	0.002	0.00266667	0.0196667	0.121333	0.000666667	4
SE_1149	0.00733333	0.00633333	0.023	0.00766667	0.0653333	0.0323333	4
SE_1638	0.00433333	0.000333333	0.0156667	0.001	0.565167	0.0166667	4
SE_5642	0.024	0.0403333	0.092	0.0303333	0.042	0.685	8
SE_7463	0.0263333	0.033	0.0183333	0.0133333	0.135	0.00333333	4
SE_7466	0.00466667	0.055	0.00266667	0.120667	0.009	0.00566667	5
SE_7464	0.0273333	0.045	0.0193333	0.5	0.122	0.00966667	5
SE_8251	0.166667	0.000333333	0.007	0.0116667	0.111667	0.009	6
SE_177	0.00266667	0.006	0.00133333	0.1155	0.011	0.00233333	5
SE_174	0.00366667	0.0103333	0.006	0.012	0.101	0.021	4
SE_178	0.00333333	0.011	0.00866667	0.061	0.009	0.0206667	5
SE_7723	0.04	0.0555	0.00266667	0.0276667	0.00266667	0.00466667	7
SE_7901	0.022	0.007	0.156667	0.00966667	0.0113333	0.00233333	2
SE_4289	0.115	0.0495	0.00166667	0.0136667	0.005	0.00766667	6
SE_4282	0.00366667	0.007	0.000333333	0.191667	0.001	0.3515	3
SE_8646	0.132	0.0303333	0.136167	0.00233333	0.0203333	0.196333	8
SE_7098	0.00866667	0.003	0.00266667	0.00566667	0.0535	0.0103333	4
SE_7095	0.05	0.091	0.00466667	0.0676667	0.428667	0.004	4
SE_3394	0.000666667	0.001	0.00166667	0.301667	0.006	0.00566667	5
SE_3397	0.004	0.0553333	0.343667	0.0583333	0.216	0.00833333	2
SE_3393	0.0286667	0.0496667	0.00666667	0.308667	0.00266667	0.00266667	5
SE_7801	0.000333333	0.0936667	0.033	0.0853333	0.00633333	0.067	7
SE_7800	0.001	0.0793333	0.0663333	0.351833	0.002	0.333333	3
SE_6722	0.0163333	0.00933333	0.0176667	0.003	0.007	0.0126667	2
SE_8167	0.0106667	0.000333333	0.0113333	0.00166667	0.0443333	0.004	4
SE_8645	0.014	0.007	0.121333	0.004	0.018	0.322333	8
SE_3171	0.018	0.0783333	0.011	0.169833	0.159	0.006	1
SE_3170	0.0353333	0.00133333	0.03	0.378667	0.00233333	0.197333	3
SE_7949	0.037	0.211	0.5	0.00133333	0.0125	0.194333	2
SE_8340	0.016	0.00166667	0.006	0.0256667	0.002	0.02	3
SE_1829	0.008	0.0356667	0.8	0.0163333	0.094	0.0156667	2
SE_1821	0.0273333	0.00466667	0.0113333	0.0323333	0.004	0.211667	8
SE_1824	0.121333	0.0223333	0.0166667	0.0113333	0.0113333	0.0166667	6
SE_2426	0.00966667	0.00866667	0.00333333	0.0643333	0.012	0.057	3
SE_2427	0.000666667	0.005	0.00466667	0.190333	0.006	0.00366667	5
SE_4706	0.002	0.0106667	0.00133333	0.00833333	0.0243333	0.00166667	4
SE_4703	0.0186667	0.00333333	0.004	0.0195	0.052	0.00616667	4
SE_6250	0.00466667	0.0393333	0.163667	0.039	0.00233333	0.0156667	2
SE_418	0.0233333	0.029	0.0196667	0.0713333	0.0126667	0.169333	8
SE_415	0.0566667	0.004	0.0116667	0.00933333	0.00833333	0.000666667	6
SE_416	0.015	0.0153333	0.00366667	0.138667	0.049	0.110333	3
SE_8006	0.0236667	0.104333	0.0333333	0.0246667	0.01	0.004	7
SE_8959	0.444	0.00366667	0.0176667	0.5	0.0213333	0.0193333	5
SE_8876	0.007	0.488	0.00633333	0.0553333	0.0316667	0.163833	7
SE_8579	0.0303333	0.0426667	0.0383333	0.00433333	0.003	0.294667	8
SE_2969	0.00333333	0.0223333	0.00466667	0.00233333	0.023	0.002	4
SE_3614	0.0216667	0.00366667	0.0533333	0.00266667	0.0106667	0.0806667	8
SE_3615	0.00666667	0.00266667	0.0236667	0.005	0.074	0.002	4
SE_2638	0.035	0.0803333	0.144	0.166667	0.0516667	0.102667	5
SE_2637	0.011	0.0316667	0.000666667	0.0513333	0.192	0.02	4
SE_4491	0.276	0.056	0.00233333	0.102667	0.0123333	0.0343333	6
SE_7287	0.087	0.0143333	0.00133333	0.126	0.0763333	0.00666667	5
SE_7285	0.0263333	0.006	0.001	0.294	0.0476667	0.000666666	5
SE_7283	0.00133333	0.002	0.00233333	0.087	0.00466667	0.0673333	3
SE_7282	0.00433333	0.0803333	0.042	0.0168333	0.0203333	0.218	8
SE_8394	0.00266667	0.514	0.002	0.008	0.023	0	7
SE_3946	0.019	0.000666667	0.00733333	0.046	0.0136667	0.0153333	5
SE_3942	0.033	0.00833333	0	0.000333333	0.5	0.00866667	4
SE_5729	0.291	0.008	0.006	0.0176667	0.001	0.0166667	6
SE_5724	0.003	0.0843333	0.0326667	0.141	0.00933333	0.0786667	5
SE_5720	0.09	0.001	0.067	0.0153333	0.0103333	0.053	6
SE_1618	0.00266667	0.0416667	0.324667	0.035	0.00733333	0.0163333	2
SE_1619	0.006	0.048	0.0166667	0.015	0.013	0.0856667	8
SE_1617	0.0253333	0.0936667	0.00333333	0.029	0.398333	0.00166667	4
SE_1615	0.028	0.00366667	0.00766667	0.009	0.013	0.1435	8
SE_1610	0.00566667	0.00466667	0.00233333	0.00366667	0.004	0.0883333	8
SE_6393	0.105	0.005	0.006	0.102	0.0186667	0.0393333	6
SE_6390	0.000333333	0.333333	0.016	0.001	0.004	0.238667	7
SE_5629	0.0116667	0.00433333	0.013	0.00233333	0.169333	0.137333	4
SE_5628	0.0123333	0.009	0.065	0.111667	0.323	0.00866667	4
SE_1392	0.0443333	0.129	0.00833333	0.0586667	0.0776667	0.283667	8
SE_990	0.011	0.0993333	0.00133333	0.008	0.009	0.0393333	7
SE_7444	0.003	0	0.00233333	0.003	0.003	0.38	8
SE_7442	0.0106667	0.000333333	0.0293333	0.487	0.197	0.0793333	5
SE_7919	0.0913333	0.000666667	0.00566667	0.02	0.000666666	0.0173333	6
SE_2390	0.0173333	0.01	0.00266667	0.0223333	0.229333	0.001	4
SE_2395	0.00133333	0.131	0.0163333	0.00266667	0.00233333	0.660333	8
SE_2398	0.0266667	0.009	0.00233333	0.062	0.002	0.009	5
SE_4937	0.0606667	0.001	0.0363333	0.148	0.122333	0.0273333	1
SE_4933	0.0928333	0.002	0.582333	0.015	0.00766667	0.0153333	2
SE_902	0.0403333	0.0953333	0.0176667	0.196	0.0806667	0.003	5
SE_197	0.084	0.127667	0.044	0.155333	0.00966667	0.0193333	5
SE_7708	0.007	0.00166667	0.043	0.00266667	0.318667	0.0186667	4
SE_7707	0.00266667	0.00966667	0.151333	0.009	0.0223333	0.0666667	2
SE_8481	0.056	0.316667	0.00433333	0.0113333	0.00133333	0.00333333	7
SE_8483	0.000333334	0.12	0.00366667	0.027	0.014	0.006	7
SE_3379	0.0116667	0.333333	0.039	0.009	0.198	0.008	7
SE_3373	0.000333333	0.0266667	0.0143333	0.0273333	0.241667	0.123	4
SE_8499	0.0523333	0.214333	0.0226667	0.016	0.003	0.1335	7
SE_8498	0.0313333	0.198667	0.013	0.009	0.000666667	0.0466667	7
SE_8145	0.00366667	0.0123333	0.008	0.007	0.0335	0.011	4
SE_6476	0.0126667	0.00166667	0.0956667	0.0533333	0.00566667	0.175	8
SE_1847	0.0133333	0.000666667	0.00533333	0.077	0.0183333	0.276667	8
SE_1845	0.008	0.073	0.000333333	0.000666667	0.0126667	0.0373333	7
SE_6297	0.054	0.335333	0.029	0.00833333	0.007	0.0163333	7
SE_1849	0.003	0.004	0.0276667	0.00633333	0.00733333	0.0223333	2
SE_529	0.00433333	0.00266667	0.01	0.00233333	0.003	0.002	2
SE_8331	0.0103333	0.035	0.00666667	0.001	0.0206667	0.000333333	7
SE_6460	0.0303333	0.017	0.2	0.391333	0.142667	0.0453333	5
SE_8551	0.041	0.5	0.0206667	0.0206667	0.0193333	0.06	7
SE_1268	0.3775	0.167667	0.00166667	0.109	0.006	0.00733333	6
SE_2407	0.00266667	0.00233333	0.00166667	0.001	0.0176667	0.149667	8
SE_2404	0.00933333	0.0213333	0.005	0.0246667	0.793333	0.00533333	4
SE_2408	0.0263333	0.00133333	0.2625	0.0193333	0.032	0.002	2
SE_8974	0.146	0.000333333	0.0683333	0.0166667	0.105667	0.0476667	6
SE_6895	0.0146667	0.871	0.003	0.0453333	0.046	0.185	7
SE_6891	0.002	0.00366667	0.017	0.000333333	0.0476667	0.0326667	4
SE_4618	0.00933333	0.024	0.193667	0.00666667	0.285	0.0443333	4
SE_4720	0	0.00466667	0.003	0.0126667	0.00633333	0.326	8
SE_4724	0.0143333	0.5	0.00733333	0.0163333	0.0993333	0.00766667	7
SE_4726	0.00733333	0.021	0.002	0.00566667	0.027	0.0323333	8
SE_8970	0.167667	0.00166667	0.0213333	0.00266667	0.00433333	0.099	6
SE_6271	0.089	0.288	0.001	0.033	0.0666667	0.002	7
SE_6275	0.0226667	0.000666667	0.094	0.00966667	0.0193333	0.121	8
SE_6279	0.286	0.904	0.274333	0.0176667	0.0015	0.00266667	7
SE_696	0.0176667	0.0691667	0.0456667	0.0183333	0.000666667	0.027	7
SE_698	0.0426667	0.00233333	0.0823333	0.018	0.0403333	0.0236667	2
SE_8939	0.001	0.007	0.00533333	0.002	0.29	0.0263333	4
SE_6644	0.123667	0.066	0.0886667	0.403	0.015	0.0223333	5
SE_2187	0.0283333	0.0956667	0.024	0.00166667	0.185333	0.00733333	4
SE_2186	0.0106667	0.0113333	0.0266667	0.009	0.00266667	0.319667	8
SE_8993	0.0106667	0	0.133333	0.066	0.00433333	0.0666667	2
SE_7118	0.000333334	0.065	0.00533333	0.0136667	0.581	0.0968333	4
SE_7110	0.00133333	0.0756667	0.00366667	0.0463333	0.009	0.066	7
SE_8558	0.037	0.000333333	0.000666667	0.0556667	0.0663333	0.019	1
SE_2988	0.0163333	0.137333	0.007	0.0313333	0.119	0.007	7
SE_2987	0.0126667	0.00766667	0.003	0.0763333	0.159667	0.005	1
SE_2982	0.029	0.000333333	0.0476667	0.105667	0.00466667	0.00533333	5
SE_3632	0.005	0.272	0.009	0.04	0.00233333	0.0533333	7
SE_525	0.00866667	0.205333	0.005	0.0276667	0.00166667	0.0236667	7
SE_5299	0.0196667	0.00333333	0.00366667	0.183	0.001	0.32	3
SE_5293	0.0116667	0.015	0.0396667	0.00533333	0.02	0.5	8
SE_5291	0.00766667	0.0153333	0.0356667	0.00766667	0.002	0.229	8
SE_1458	0.0213333	0.013	0.00333333	0.006	0.009	0.0633333	8
SE_1989	0.088	0.00233333	0.000666666	0.00166667	0.016	0.011	6
SE_1457	0.0833333	0.0226667	0.006	0.00666667	0.0123333	0.077	6
SE_3966	0.00466667	0.026	0.0236667	0.000666667	0.006	0	7
SE_5749	0.151333	0.0223333	0.00966667	0.009	0.00233333	0.078	6
SE_1184	0.0256667	0.00166667	0.0546667	0.0553333	0.238	0.133	4
SE_1185	0.092	0.00366667	0.892	0.018	0.004	0.106333	2
SE_1180	0.00566667	0.0773333	0.0143333	0.113667	0.003	0.246	8
SE_5740	0.0183333	0.00666667	0.0736667	0.0316667	0.00733333	0.00233333	2
SE_5741	0.00133333	0.140333	0.00333333	0.006	0.00666667	0.235	8
SE_5743	0.00466667	0.001	0.0213333	0.00533333	0.00533333	0.654	8
SE_1673	0.0293333	0.043	0.161333	0.8755	0.146	0.5	3
SE_1677	0.074	0.111667	0.00566667	0.250333	0.000333334	0.5	3
SE_5600	0.016	0.000333333	0.003	0.2345	0.0343333	0.00266667	5
SE_5603	0.0636667	0.00133333	0.666667	0.212667	0.005	0.3335	2
SE_899	0.0873333	0.011	0.00366667	0.26	0.017	0.561	8
SE_1982	0.0526667	0.003	0.2	0.00266667	0.082	0.000666667	2
SE_1980	0.00333333	0.000666667	0.00566667	0.00233333	0.00366667	0.00266667	2
SE_1981	0.0446667	0.00533333	0.0235	0.0123333	0.00133333	0.000666667	6
SE_209	0.002	0.00333333	0.089	0.487333	0.056	0.134	5
SE_207	0.089	0.001	0.011	0.0946667	0.00433333	0.226333	8
SE_201	0.00366667	0.00866667	0.000666666	0.0436667	0.173667	0.0383333	4
SE_200	0.629	0.00233333	0.00433333	0.011	0.006	0.0113333	6
SE_203	0.002	0.00466667	0.291667	0.0436667	0.0416667	0.0536667	2
SE_7933	0.006	0.043	0.00533333	0.016	0.0303333	0.0153333	7
SE_7937	0.019	0.0293333	0.00433333	0.000666667	0.237	0.000666667	4
SE_7939	0.135667	0.0176667	0.0926667	0.752	0.215	0.611	3
SE_2374	0.204333	0.00233333	0.0416667	0.001	0.00266667	0.146333	6
SE_2376	0.0773333	0.0136667	0.0336667	0.00466667	0.0306667	0.074	6
SE_4914	0.000666667	0.00433333	0.00333333	0.001	0.2735	0.0593333	4
SE_5875	0.333333	0.0273333	0.003	0.00566667	0.019	0.00533333	6
SE_5872	0.0573333	0.177	0.0273333	0.0126667	0.00166667	0.015	7
SE_5871	0.006	0.012	0.005	1	0.004	0.0186667	5
SE_8273	0.0216667	0.021	0.014	0.046	0.0783333	0.0376667	1
SE_8272	0.1815	0.009	0.0116667	0.062	0.00366667	0.000666667	6
SE_8270	0.00133333	0.00666667	0.008	0.144333	0.0166667	0.0243333	5
SE_6189	0.247	0.00933333	0.092	0.000333333	0.00833333	0.00233333	6
SE_6454	0.01	0.0153333	0.012	0.0426667	0.0123333	0.0323333	3
SE_6453	0.358	0.00666667	0	0.0536667	0.023	0.029	6
SE_6511	0.0163333	0.004	0.00733333	0.0156667	0.003	0.433333	8
SE_5194	0.0123333	0.0266667	0.0443333	0.001	0.000333334	0.021	2
SE_5197	0.00933333	0.228333	0.106333	0.000666667	0.0836667	0.004	7
SE_5190	0.0836667	0.00166667	0.0236667	0.183333	0.061	0.0383333	5
SE_5746	0.0183333	0.001	0.018	0.019	0.0256667	0.014	1
SE_1865	0.131	0	0.126333	0.0316667	0.181	0.00533333	4
SE_1866	0.0573333	0.0106667	0.266	0.0606667	0.257	0.00166667	2
SE_1860	0.072	0.00266667	0.0203333	0.00133333	0.00733333	0.000666667	6
SE_8893	0.000666666	0.00466667	0.0153333	0.5	0.022	0.0766667	5
SE_8905	0.0166667	0.0313333	0.00766667	0.34	0	0.00666667	5
SE_4352	0.0176667	0.00366667	0.012	0.00133333	0.006	0.00166667	6
SE_4358	0.00633333	0.0106667	0.0536667	0.0626667	0.0113333	0.076	3
SE_4359	0.0783333	0.0453333	0.155	0.0356667	0.00233333	0.002	2
SE_1245	0.0323333	0.014	0.007	0.0293333	0.00466667	0.0336667	3
SE_1244	0.0143333	0.00266667	0.00466667	0.00133333	0.00766667	0.281	8
SE_1246	0.0126667	0.00233333	0.0196667	0.0163333	0.00166667	0.036	8
SE_3049	0.085	0.033	0.007	0.106667	0.00266667	1	8
SE_4743	0.0723333	0.011	0.000333333	0.006	0.00133333	0.283667	8
SE_4748	0.001	0.00233333	0.00633333	0.103	0.0183333	0.036	5
SE_8912	0.00433333	0.00133333	0.003	0.117667	0.091	0.0766667	3
SE_8913	0.0126667	0.001	0.00233333	0.170333	0.012	0.052	5
SE_8910	0.007	0.131667	0.00533333	0.027	0.111	0.00366667	7
SE_8911	0.0816667	0.018	0.00166667	0.225333	0.0283333	0.000666667	5
SE_8914	0.00133333	0.000666667	0	0.00566667	0.081	0.144	8
SE_8918	0.216	0.00133333	0.111	0.00933333	0.155	0.604	8
SE_8919	0.00833333	0.00133333	0.072	0.0643333	0.00766667	0.037	2
SE_6662	0.000333333	0.00366667	0.00333333	0.0163333	0.011	0.00166667	5
SE_4108	0.006	0.0453333	0.000666667	0.0113333	0.0446667	0.0133333	7
SE_7139	0.00933333	0.021	0.0103333	0.472667	0.0143333	0.00266667	5
SE_7133	0.0106667	0.171	0.00166667	0.002	0.2855	0.007	4
SE_7135	0.011	0.000666666	0.00233333	0.0103333	0.0213333	0.01	1
SE_7136	0.011	0.0355	0.045	0.0183333	0.00133333	0.00866667	2
SE_3650	0.03	0.013	0.000666667	0.011	0.170667	0.0106667	4
SE_1474	0.0186667	0.0136667	0.0146667	0.006	0.0126667	0.0166667	6
SE_1473	0.011	0.072	0.0783333	0.0536667	0.0466667	0.0153333	2
SE_1470	0.443333	0.00466667	0.0973333	0.016	0.00233333	0.310667	6
SE_1479	0.001	0.0466667	0.00533333	0.5485	0.028	0.026	5
SE_3905	0.001	0.166667	0.0193333	0.0116667	0.101333	0.003	7
SE_5762	0.142	0.0196667	0.216333	0.00933333	0.09	0.0123333	2
SE_5763	0.141	0.003	0	0.101667	0.0953333	0.00333333	6
SE_5761	0.161	0.00133333	0.00666667	0.00233333	0.00166667	0.027	6
SE_5767	0.007	0.00966667	0.00133333	0.00133333	0.0536667	0.0106667	4
SE_5764	0.00333333	0.001	0.0206667	0.301	0.012	0.000666666	5
SE_1652	0.003	0.0253333	0.0153333	0.472667	0.043	0.5	3
SE_1657	0.0266667	0.511667	0.0176667	0.029	0.00266667	0.0226667	7
SE_1655	0.0906667	0.00966667	0.46	0.190333	0.000666667	0.00366667	2
SE_1658	0.0296667	0.0493333	0.055	0.0166667	0.077	0.00366667	4
SE_2231	0.00233333	0.0393333	0.0236667	0.0713333	0.00366667	0.0045	5
SE_2230	0.00433333	0.019	0.0263333	0.00666667	0.042	0.0173333	4
SE_2233	0.00566667	0.00133333	0.00333333	0.00133333	0.061	0.0833333	8
SE_2232	0.00366667	0.00566667	0.00166667	0.091	0.0853333	0.0623333	1
SE_2236	0.038	0.00133333	0.0113333	0.00433333	0.067	0.154	8
SE_2239	0.00533333	0.00233333	0.0423333	0.012	0.00333333	0.013	2
SE_2238	0.085	0.00266667	0.0193333	0.003	0.0393333	0.0926667	8
SE_4687	0.000666667	0.00266667	0.169667	0.00433333	0.25	0.169333	4
SE_4684	0.0256667	0.0113333	0.00566667	0.001	0.112333	0.00633333	4
SE_4681	0.0153333	0.0436667	0.0253333	0	0.0556667	0.9025	8
SE_5881	0.000333333	0.041	0.193667	0.0113333	0.00266667	0.00233333	2
SE_5880	0.00166667	0.003	0.420667	0.125667	0.0586667	0.0406667	2
SE_5885	0.00366667	0.00566667	0.0383333	0.206	0.0103333	0.115667	3
SE_2355	0.000666666	0.001	0.006	0.00433333	0.0783333	0.00166667	4
SE_7481	0.00933333	0.02	0.00533333	0.286667	0.154333	0.00566667	5
SE_7484	0.00233333	0.002	0.000333333	0.069	0.2	0.0866667	1
SE_223	0.00333333	0.00133333	0.0726667	0.0833333	0.0223333	0.02	5
SE_222	0.206	0.000333333	0.005	1	0.1295	0.544667	3
SE_221	0.216667	0.037	0.00966667	0.00133333	0.1795	0.341667	8
SE_228	0.153667	0.011	0.776	0.0423333	0.221	1	8
SE_3332	0.003	0.578667	0.058	0.000666667	0.145333	0.058	7
SE_3334	0.333333	0.201667	0.035	0.00133333	0.00233333	0.0106667	6
SE_2822	0.104667	0.0915	0.021	0.0223333	0.220667	0.00333333	4
SE_8904	0.00266667	0.002	0.0186667	0.329667	0.188333	0.099	5
SE_8104	0.0476667	0.017	0.0463333	0.046	0.082	0.118	8
SE_3485	0.0513333	0.022	0.0106667	0.003	0.0163333	0.036	6
SE_3487	0.00133333	0.00533333	0.137333	0.00166667	0.273	0.011	4
SE_3486	0.00666667	0.028	0.058	0.0156667	0.00833333	0.142	8
SE_8607	0.0476667	0.00866667	0.0555	0.02	0.0126667	0.234	8
SE_4370	0.00733333	0.000333334	0.126667	0.000666667	0.0103333	0.00766667	2
SE_4371	0.018	0	0.008	0.00533333	0.007	0.00233333	6
SE_7306	0.00233333	0.0476667	0.0223333	0.06	0.000333333	0.0173333	5
SE_7303	0.00266667	0.123667	0.0223333	0.00366667	0.357667	0.00766667	4
SE_7300	0.013	0.169833	0.004	0.00866667	0.00133333	0.069	7
SE_1222	0.002	0.009	0.016	0.0163333	0.008	0.0926667	8
SE_1225	0.1455	0.00533333	0.006	0.151	0.0223333	0.002	5
SE_1224	0.0475	0.0123333	0.00566667	0.0176667	0.028	0.029	6
SE_4761	0.00966667	0.00366667	0.177	0.00966667	0.005	0.0216667	2
SE_6234	0.012	0.131333	0.0496667	0.2935	0.046	0.3325	3
SE_5418	0.0283333	0.0656667	0.092	0.0273333	0.00533333	0.0366667	2
SE_5411	0.11	0.0386667	0.0246667	0.0123333	0.0193333	0.333333	8
SE_7542	0.008	0.145	0.0613333	0.154667	0.001	0.1635	3
SE_7549	0.00966667	0.014	0.00966667	0.0463333	0.065	0.001	1
SE_8864	0.0123333	0.09	0.00966667	0.00233333	0.00166667	0.283167	8
SE_4160	0.6805	0.00466667	0.02	0.007	0.00833333	0.00266667	6
SE_7152	0.0976667	0.002	0.003	0.001	0.0133333	0.100333	6
SE_7157	0.297	0.00533333	0.109667	0.00366667	0.0353333	0.011	6
SE_7155	0.0816667	0.00433333	0.0373333	0.003	0.0133333	0.012	6
SE_7154	0.00766667	0.00633333	0.0503333	0.00466667	0.006	0.00466667	2
SE_7	0.005	0.0113333	0.0133333	0.021	0.015	0.326	8
SE_6	0.00666667	0.0306667	0.0266667	0.00133333	0.013	0.00133333	7
SE_1	0.0276667	0.095	0.676	0.0123333	0.00866667	0.155	2
SE_9	0.00966667	0.002	0.0573333	0.051	0.323333	0.081	4
SE_8	0.0373333	0.0263333	0.016	0.333333	0.029	0.0543333	5
SE_8664	0.00566667	0.00766667	0.00133333	0.007	0.034	0.005	4
SE_8663	0.0623333	0.0146667	0.018	0.000333333	0.0666667	0.265	8
SE_8669	0.012	0.036	0.0766667	0.009	0.00466667	0	2
SE_1411	0.0323333	0.142	0.5	0.033	0.192	0.118667	2
SE_1416	0.00233333	0.017	0.001	0.003	0.3625	0.007	4
SE_3672	0.333333	0.0183333	0.0336667	0.00466667	0.00833333	0.182333	6
SE_3677	0.421667	0	0.0343333	0.114	0.00166667	0.03	6
SE_3679	0.118	0.016	0.0126667	0.011	0.173333	0.5	8
SE_3928	0.000666667	0.00133333	0.0806667	0.311333	0.115	0.0123333	5
SE_3926	0.00766667	0.021	0.034	0.00133333	0.018	0.0483333	8
SE_3927	0.00566667	0.000666666	0.000333333	0.182333	0.0533333	0.01	5
SE_5785	0.17	0.056	0.001	0.00566667	0.00233333	0.00166667	6
SE_5787	0.014	0.00633333	0.000666666	0.0343333	0.005	1	8
SE_5781	0.00366667	0.0756667	0.109333	0.0946667	0.019	0.004	2
SE_2785	0.02	0.002	0.0803333	0.00666667	0.0973333	0.106333	8
SE_2787	0.107333	0.0733333	0.022	0.181667	0.0188333	0.132667	3
SE_2788	0.0386667	0.0176667	0.154	0.0313333	0.00233333	0.219	8
SE_872	0.0223333	0.054	0.0116667	0.553	0.0143333	0.0306667	5
SE_871	0.25	0.003	0.014	0.015	0.0996667	0.0473333	6
SE_3353	0.006	0.021	0.0616667	0.102333	0.131	0.004	1
SE_2258	0.00266667	0.014	0.00433333	0.006	0.00166667	0.0103333	7
SE_2251	0.00366667	0.009	0.0723333	0.016	0.00466667	0.0493333	2
SE_2256	0.00166667	0	0.034	0.00266667	0.1665	0.0556667	4
SE_7975	0.0753333	0.003	0.0525	0.00266667	0.116	0.004	4
SE_2330	0.166667	0.049	0.00166667	0.0496667	0.238	0.0506667	4
SE_2333	0.027	0.025	0.00433333	0.00966667	0.00133333	0.0763333	8
SE_2334	0.012	0.001	0.0246667	0.0193333	0.00833333	0.095	8
SE_6364	0.000666667	0.0396667	0.147667	0.0703333	0.0966667	0.0226667	2
SE_4958	0.00766667	0.0833333	0.0143333	0.0116667	0.1695	0.0226667	4
SE_4959	0.00366667	0.0553333	0.00866667	0.024	0.669	0.0283333	4
SE_241	0.0503333	0.0543333	0.157667	0.354667	0.005	0.0176667	5
SE_3318	0.0416667	0.00466667	0.014	0.00366667	0.057	0	4
SE_3310	0.00833333	0.0123333	0.006	0.092	0.0266667	0.0565	3
SE_3312	0.00333333	0.00733333	0.003	0.0146667	0.185333	0.0296667	4
SE_2804	0.00966667	0.119333	0.00333333	0.00366667	0.006	0.012	7
SE_2805	0.003	0.073	0.00166667	0.006	0.03	0.0213333	7
SE_3131	0.017	0.001	0.0208333	0.5305	0.000333333	0.00166667	5
SE_6494	0.00566667	0.0323333	0.00633333	0.0213333	0.0496667	0	4
SE_3138	0.0153333	0.0806667	0.085	0.141667	0.225	0.315	8
SE_4313	0	0.00433333	0.00233333	0.0613333	0.00166667	0.00266667	5
SE_4314	0.003	0.004	0.04	0.539667	0.0273333	0.002	5
SE_7369	0.00933333	0.014	0.0216667	0.00866667	0.00866667	0.000666667	2
SE_8785	0.412	0.0613333	0.0243333	0.0966667	0.00366667	0.147667	6
SE_8784	0.169	0.0203333	0.0116667	0.201667	0.00233333	0.312	3
SE_5045	1	0.049	0.002	0.004	0.100667	0.0196667	6
SE_5042	0.001	0.0206667	0.102	0.00566667	0.01	0.00133333	2
SE_1208	0.021	0.125667	0.0486667	0.154667	0.0386667	0.00633333	5
SE_1758	0.0103333	0.00266667	0.0136667	0.205	0.0533333	0.033	5
SE_6960	0.124333	0.016	0.197333	0.0133333	0.0106667	0.0526667	2
SE_6965	0.00966667	0.046	0.039	0.00366667	0.2365	0.001	4
SE_6968	0.0416667	0.3565	0.0143333	0.0173333	0.00266667	0.018	7
SE_5434	0.003	0.001	0.0253333	0.0156667	0.004	0.473333	8
SE_5435	0.00733333	0.00266667	0.00933333	0.000666667	0.003	0.350667	8
SE_5432	0.881	0.00466667	0.00933333	1	0.00433333	0.000333334	5
SE_5439	0.00533333	0.0126667	0.00266667	0.00566667	0.04	0.002	4
SE_581	0.011	0.293333	0.038	0.0596667	0.00866667	0.0816667	7
SE_720	0.0363333	0.107333	0.0646667	0.004	0.102667	0.00466667	7
SE_729	0.00266667	0.00433333	0.0963333	0	0.335	0.031	4
SE_4145	0.0283333	0.079	0.5	0.01	0.105333	0.00733333	2
SE_4147	0.017	0.0953333	0.08	0.0443333	0.025	0.221	8
SE_7178	0.014	0.178333	0.264	0.0586667	0.001	0.0213333	2
SE_7171	0.0433333	0.0153333	0.0353333	0.0913333	0.2295	0.0606667	4
SE_7170	0.004	0.00166667	0.221	0.0303333	0.043	0.00466667	2
SE_8649	0.427667	0.000333333	0.0336667	0.0213333	0.3875	0.01	6
SE_1430	0.0626667	0.0513333	0.00466667	0.0383333	0.2	0.8	8
SE_1436	0.0493333	0.0333333	0.214667	0.006	0.0673333	0.0296667	2
SE_1696	0.00133333	0.028	0.412833	0.2645	0.001	0.006	2
SE_1697	0.011	0.298333	0.311667	0.5425	0.220333	0.00966667	5
SE_1694	0.035	0.00833333	0.0196667	0.1845	0.00166667	0.0413333	5
SE_1692	0.0863333	0.364333	0.377667	0.00566667	0.0216667	0.0103333	2
SE_1693	0.0303333	0.00266667	0.176667	0.022	0.003	0.008	2
SE_8524	0.013	0.0223333	0.0946667	0.006	0.00666667	0.0476667	2
SE_552	0.274667	0.081	0.022	0.032	0.00266667	0.00266667	6
SE_7995	0.007	0.00533333	0.0356667	0.0586667	0.312667	0.0326667	4
SE_2314	0.00533333	0.00333333	0.00866667	0.00533333	0.0293333	0.028	4
SE_951	0.159	0.159	0.001	0.111667	0.0176667	0.019	6
SE_5807	0.0133333	0.00433333	0.000666667	0.0136667	0.105333	0.00166667	4
SE_5806	0.0153333	0.161667	0.005	0.00533333	0.00633333	0.0106667	7
SE_957	0.006	0.005	0.139667	0.0443333	0.006	0.016	2
SE_262	0.00666667	0.0486667	0.113	0.0306667	0.00166667	0.094	2
SE_910	0.0613333	0.019	0.318	0.019	0.00866667	0.138667	2
SE_265	0.126	0.0845	0.248	0.0143333	0.00266667	0.0476667	2
SE_5301	0.222333	0.119333	0.152667	0.0193333	0.384	0.3295	4
SE_2905	0.0233333	0.140667	0.00433333	0.257667	0.032	0.062	5
SE_6165	0.298	0.00133333	0.0446667	0.0513333	0.045	0.182333	6
SE_8269	0.0106667	0.016	0.019	0.019	0.0153333	0.114	8
SE_2861	0.121333	0.102	0.009	0.0823333	0.0555	0.163667	8
SE_2862	0.00533333	0.0386667	0.008	0.00166667	0.747833	0.0103333	4
SE_2863	0.00833333	0.00433333	0.0926667	0.00233333	0.169	0.00433333	4
SE_2864	0.00333333	0.0133333	0.139667	0.0933333	0.121	0.000333334	2
SE_2866	0.0326667	0.0166667	0.0696667	0.101333	0.124833	0.0106667	1
SE_2867	0.005	0.003	0.109667	0.856333	0.06	0.152667	5
SE_3195	0.0806667	0.0216667	0.323667	0.00566667	0.001	0.028	2
SE_4080	0.213	0.000666667	0.000333334	0.329	0.004	0.00266667	5
SE_4086	0.333333	0.0186667	0.0103333	0.054	0.0123333	0.00166667	6
SE_8414	0.295667	0.0263333	0.5	0.518	0.229333	0.0156667	5
SE_7695	0.0266667	0.00133333	0.104333	0.00133333	0.0683333	0.133333	8
SE_3737	0.02	0.00766667	0.0206667	0.024	0.002	0.027	3
SE_3733	0.007	0.1955	0.314	0.00166667	0.021	0.00333333	2
SE_7342	0.015	0.00733333	0.017	0.369333	0.125	0.606667	3
SE_7341	0.00733333	0.0103333	0.000333333	0.159	0.046	0.002	5
SE_2480	1	0.0263333	0.0386667	0.002	0.026	0.184667	6
SE_2486	0.0576667	0.166	0.00433333	0.058	0.0103333	0.104333	7
SE_1595	0.0636667	0.0533333	0.068	0.0483333	0.0268333	0.123333	8
SE_1596	0.051	0.0743333	0.0661667	0.019	0.0103333	0.123333	8
SE_1591	0.038	0.036	0.0123333	0.0956667	0.00333333	0.059	3
SE_1593	0.039	0.089	0.004	0.00966667	0.0343333	0.008	7
SE_5066	0.0606667	0.00366667	0.0163333	0.045	0.5	0.005	4
SE_1776	0.00833333	0.00966667	0.000666667	0.0223333	0.00233333	0.00533333	5
SE_6907	0.00333333	0.0146667	0.004	0.0106667	0.741333	0.0303333	4
SE_24	0.005	0.0103333	0.0703333	0.0303333	0.0426667	0.00433333	2
SE_7501	0.00833333	0.0746667	0.0306667	0.00233333	0.00633333	0.0123333	7
SE_7502	0.0263333	0.026	0.009	0.022	0.0133333	0.0176667	6
SE_4853	0.329333	0.0816667	0.00233333	0.5	0.048	0.011	5
SE_4858	0.000666667	0.001	0.031	0.0736667	0.006	0.228667	8
SE_702	0.00666667	0.0526667	0.00333333	0.0116667	0.143	0.000666667	4
SE_705	0.005	0.052	0.0358333	0.0216667	0.004	0.00666667	7
SE_2109	0.00133333	0.00333333	0.00133333	0.0273333	0.00266667	0.00366667	5
SE_2106	0.0306667	0.000666667	0.0116667	0.00566667	0.00566667	0	6
SE_2105	0.00233333	0.011	0.013	0.291	0.094	0.00166667	5
SE_2101	0.0556667	0.00133333	0.277	0.001	0.061	0.047	2
SE_3501	0.05	0.111	0.00233333	0.00866667	0.014	0.0313333	7
SE_3502	0.0585	0.013	0.00166667	0.027	0.00233333	0.194	8
SE_5210	0.015	0.0273333	0.039	0.022	0.006	0.00433333	2
SE_8339	0.2385	0.0103333	0.024	0.00433333	0.1	0.0176667	6
SE_8629	0.0393333	0.0256667	0.0133333	0.264	0.000333333	0.518667	3
SE_1019	0.082	0.004	0.000333333	0.0543333	0.00466667	0.0853333	3
SE_2299	0.00233333	0.0716667	0.000333333	0.1	0.204	0.00933333	1
SE_2292	0.028	0.00466667	0.162667	0.007	0.0283333	0.016	2
SE_2291	0.031	0.012	0.143333	0.004	0.0256667	0.461	8
SE_4621	0.015	0.0246667	0.361333	0.065	0.000666667	0.248333	2
SE_4990	0.00433333	0.00933333	0.00366667	0.00433333	0.017	0.0163333	4
SE_4991	0.01	0.00433333	0.00166667	0.0973333	0.0456667	0.0503333	5
SE_4998	0.00266667	0.069	0.156333	0.324333	0.0293333	0.00733333	5
SE_3557	0.000333333	0.0925	0.333333	0.0186667	0.00433333	0.587	8
SE_937	0.00666667	0.003	0.002	0.00433333	0.0255	0.00133333	4
SE_934	0.00566667	0.5	0.149667	0.3535	0.037	0.00233333	7
SE_939	0.033	0	0.00533333	0.504333	0.011	0.00733333	5
SE_5860	0.0206667	0.008	0.005	0.0476667	0.00666667	0.294	8
SE_6107	0.007	0.00733333	0.242	0.033	0.00966667	0.00833333	2
SE_6105	0.0633333	0.012	0.03	0.00133333	0.00366667	0.02	6
SE_8438	0.0993333	0.333333	0.0186667	0.120667	0.0703333	0.285667	7
SE_8437	0.014	0.0146667	0.0106667	0.242667	0.047	0.127333	3
SE_2849	0.0126667	0.0146667	0.017	0.005	0.104333	0.0143333	4
SE_8367	0.136	0.001	0.0263333	0.296667	0.000333333	0.00366667	5
SE_3717	0.198	0.0666667	0.198333	0.081	0.002	0.00266667	6
SE_3716	0.0233333	0.166	0.208333	0.1165	0.00766667	0.001	2
SE_3718	0.00566667	0.0306667	0.215	0.0313333	0.053	0.002	2
SE_8291	0.000333333	0.0396667	0.009	0.0226667	0.00233333	0.5	8
SE_8292	0	0.015	0.0246667	0.394	0.00133333	0.4	3
SE_8295	0.098	0.00133333	0.06	0.029	0.0136667	0.0636667	6
SE_1579	0.0193333	0.5	0.0306667	0.0166667	0.00366667	0	7
SE_1578	0.0343333	0.00566667	0.00233333	0.0116667	0.011	0.00233333	6
SE_1573	0.006	0.00366667	0.466667	0.029	0.00266667	0.117667	2
SE_1572	0.0153333	0.0143333	0.153	0.1665	0.002	0.061	5
SE_1570	0.003	0.04	0.059	0.0416667	0.1785	0.0173333	4
SE_5002	0.0233333	0.286833	0.0726667	0.00833333	0.00366667	0.265	7
SE_1713	0.0873333	0.0886667	0.013	0.00733333	0.0413333	0.011	7
SE_1711	0.0416667	0.00633333	0.00866667	0.000666667	0.0156667	0.0843333	8
SE_1714	0.0543333	0.109667	0.0886667	0.00366667	0.169667	0.0156667	4
SE_6924	0.028	0.195	0.00266667	0	0.0075	0.000333333	7
SE_6929	0.044	0.016	0.0263333	0.00233333	0.118667	0.177333	8
SE_48	0.612	0.0103333	0.008	0.022	0.00933333	0.0226667	6
SE_896	0.003	0.0346667	0.059	0.00666667	0.239	0.333333	8
SE_898	0.0856667	0.00233333	0.003	0.312	0.059	0.227333	3
SE_547	0.00266667	0.0573333	0.00833333	0.201333	0.001	0.003	5
SE_7522	0.0663333	0.002	0.215	0.0183333	0.023	0.011	2
SE_7521	0.0803333	0.016	0.3395	0.00966667	0.042	0.333333	2
SE_7525	0.00833333	0	0.0206667	0.0213333	0.223	0.00333333	4
SE_4875	0.0106667	0.0546667	0.0206667	0.008	0.333333	0.0396667	4
SE_4877	0.121667	0.0123333	0.0133333	0.157333	0.0243333	0.00566667	5
SE_760	0.038	0.0496667	0.004	0.0253333	0.196	0.239333	8
SE_766	0.0396667	0.0593333	0.00833333	0.221667	0.00166667	0.072	5
SE_2129	0.007	0.0726667	0.00433333	0.00266667	0.0613333	0.305667	8
SE_2121	0.095	0.00566667	0.00533333	0.001	0.00233333	0.0686667	6
SE_3526	0.0495	0.00333333	0.00633333	0.00833333	0.009	0.0256667	6
SE_3524	0.0123333	0.00766667	0.00866667	0.0413333	0.00266667	0.0136667	5
SE_5270	0.0126667	0.00633333	0.0183333	0.017	0.141	0.049	4
SE_5277	0.0103333	1	0.00233333	0.001	0.0396667	0.147	7
SE_5278	0.0366667	0.027	0.017	0.190333	0.053	0.365	3
SE_8609	0.0223333	0.139333	0.194667	0.0143333	0.124	0.00366667	2
SE_1964	0.00866667	0.023	0.047	0.018	0.0166667	0.015	2
SE_1967	0.00266667	0.017	0.049	0.222	0.335667	0.0126667	1
SE_1968	0.007	0.00133333	0.016	0.022	0.165333	0.009	4
SE_4272	0.022	0.002	0.00466667	0.101333	0.00833333	0.005	5
SE_4278	0	0.0483333	0.309333	0.22	0.0216667	0.599333	8
SE_7063	0.0326667	0.00933333	0.0196667	0.000666667	0.0303333	0.007	6
SE_7061	0.00533333	0.054	0.128667	0.053	0.0363333	0.014	2
SE_7060	0.005	0.003	0.012	0.025	0.0183333	0.0866667	8
SE_7068	0.038	0.0203333	0.0566667	0.00466667	0.005	0.0143333	2
SE_1384	0.032	0.159	0.058	0.0216667	0.006	0.142333	7
SE_1385	0.00533333	0.193333	0.207333	0.026	0.0113333	0.00666667	2
SE_1382	0.006	0.032	0.0573333	0.0193333	0.00233333	0.0176667	2
SE_1383	0.0543333	0.00533333	0.175833	0.03	0.4795	0.047	4
SE_1388	0.254667	0.021	0.0126667	0.035	0.004	0.0366667	6
SE_2725	0.00133333	0.001	0.0333333	0.185	0.0173333	0.344	3
SE_2724	0.486	0.00166667	0.00733333	0.002	0.000666667	0.356333	6
SE_9003	0.029	0.0143333	0.00666667	0.00333333	0.002	0.0356667	8
SE_860	0.00366667	0.006	0.004	0.144333	0.017	0.653	8
SE_1034	0.0313333	0.0803333	0.074	0.014	0.5	0.002	4
SE_1035	0.00433333	0.125333	0.113333	0.00566667	0.00766667	0.006	7
SE_4602	0.008	0.005	0.014	0.067	0.265	0.00433333	4
SE_5681	0.003	0.000333333	0.0253333	0.666	0.00533333	0.189333	5
SE_8015	0.0153333	0.056	0.018	0.007	0.00966667	0.0123333	7
SE_8013	0.00866667	0.00433333	0.217	0.022	0.0236667	0.108	2
SE_8135	0.016	0.0353333	0.00866667	0.0596667	0.0055	0.00133333	5
SE_8136	0.008	0.0733333	0.0143333	0.001	0.0476667	0.00766667	7
SE_3894	0.0763333	0.014	0.011	0.509667	0.0103333	0.0373333	5
SE_3895	0.036	0.036	0.0546667	0.181	0.122333	0.149333	3
SE_5803	0.001	0.269	0.0196667	0.231	0.002	0.0136667	7
SE_5802	0.00533333	0.152	0.00666667	0.231	0.0346667	0.006	5
SE_5804	0.002	0.0143333	0.0283333	0.025	0.054	0.0976667	8
SE_959	0.006	0.109333	0.5	0.0503333	0.0145	0.391667	2
SE_6128	0.193333	0.0386667	0.0113333	0.0416667	0.00366667	0.0336667	6
SE_6125	0.0376667	0.005	0.00266667	0.000666667	0.0246667	0.008	6
SE_6123	0.00533333	0.037	0.002	0.0133333	0.167	0.00133333	4
SE_370	0.0393333	0.051	0.00166667	0.00316667	0.319667	0.00266667	4
SE_4048	0.0123333	0.013	0.0203333	0.0176667	0.000333333	0.00166667	2
SE_7653	0.001	0.015	0.0393333	0.0353333	0.0813333	0.0346667	4
SE_3779	0.012	0.007	0.0153333	0.002	0.0256667	0.0183333	4
SE_3778	0.022	0.0143333	0.0113333	0.006	0.011	0.000666667	6
SE_7386	0.114	0.00233333	0.0223333	0.01	0.00266667	0.017	6
SE_7385	0.502	0.003	0.0263333	0.00333333	0.000333334	0.0443333	6
SE_3137	0.0236667	0.218333	0.183	0.333	0.139	0.119	5
SE_5398	0.002	0.00633333	0.125667	0.0143333	0.007	0.000666666	2
SE_5392	0.0103333	0.023	0.04	0.000333334	0.00566667	0.000666667	2
SE_5391	0.00166667	0.00266667	0.003	0.0103333	0.027	0.0403333	8
SE_5397	0.00366667	0.016	0.0516667	0.0313333	0.0376667	0.0186667	2
SE_5396	0.100667	0.0123333	0.082	0.00666667	0.115	0.0763333	4
SE_5394	0.00966667	0.0633333	0.0233333	0.00433333	0.544667	0.0183333	4
SE_1559	0.0283333	0.00866667	0.016	0.0443333	0.00666667	0.00766667	5
SE_1551	0.00233333	0.0106667	0.000333333	0.00866667	0.0123333	0.003	1
SE_1553	0.007	0.034	0.00333333	0.2555	0.0156667	0.00666667	5
SE_5027	0.0536667	0.0416667	0.00866667	0.16	0.008	0.116333	3
SE_1731	0.182	0.0253333	0.0466667	0.009	0.0463333	0.067	6
SE_1733	0.0296667	0.155667	0.108	0.575667	0.87	0.00333333	1
SE_1739	1	0.012	0.016	0.0106667	0.106333	0.01	6
SE_64	0.00466667	0.003	0.1	0.000666667	0.006	0.164333	8
SE_2550	0.089	0.002	0.00333333	0.196333	0.0283333	0.606667	8
SE_2551	0.171333	0.00333333	0.00333333	0.190667	0.00866667	0	5
SE_2559	0.002	0.002	0.00233333	0.012	0.0813333	0.939333	8
SE_564	0.0563333	0.001	0.014	0.028	0.161667	0.309667	8
SE_4811	0.00633333	0.00233333	0.003	0.018	0.002	0.0136667	3
SE_4815	0.00833333	0.232	0.027	0.102667	0.00633333	0.0613333	7
SE_4814	0.00266667	0.00733333	1	0.0276667	0.225	0.0673333	2
SE_2143	0.0166667	0.00666667	0.156	0.000333333	0.00333333	0.00366667	2
SE_2142	0.0123333	0.0223333	0.04	0.0536667	0.0326667	0.241333	8
SE_2141	0.0176667	0.004	0.102667	0.3275	0.128	0.0186667	5
SE_746	0.00266667	0.0156667	0.7985	0.00166667	0.00533333	0.002	2
SE_3540	0.119667	0.476333	0.0663333	0.00566667	0.237667	0.0363333	7
SE_3544	0.002	0.0376667	0.0483333	0.007	0.00233333	0.0276667	2
SE_6717	0.0723333	0.0456667	0.0443333	0.05	0.066	0.003	6
SE_3546	0.00433333	0.0695	0.0216667	0.0213333	0.742	0.003	4
SE_3548	0.014	0.0186667	0.00466667	0.424	0.0246667	0.00133333	5
SE_3549	0.062	0.116833	0.00366667	0.0406667	0.008	0.00766667	7
SE_5258	0.002	0.00133333	0.142667	0.0526667	0.158	0.003	1
SE_5252	0.00833333	0.0126667	0.004	0.0173333	0.0116667	0.449	8
SE_5251	0.0466667	0.00166667	0.00633333	0.015	0.00933333	0.110333	8
SE_1948	0.000666666	0.0233333	0.00133333	0.000666667	0.00933333	0.0866667	8
SE_1941	0.0116667	0.015	0.026	0.119	0.00666667	0.0116667	5
SE_4256	0.0126667	0.00166667	0.00633333	0.172	0.00966667	0.0143333	5
SE_7040	0.122333	0.03	0.00233333	0.0623333	0.166	0.002	1
SE_7045	0.00733333	0.667	0.3455	0.0916667	0	0.102	7
SE_7047	0.0286667	0.004	0.004	0.0163333	0.023	0.111333	8
SE_7049	0.118333	0.029	0.0976667	0.01	0.0753333	0.005	6
SE_2709	0.0483333	0.0156667	0.00466667	0.439333	0.0396667	0.009	5
SE_2708	0.0313333	0.001	0.063	0.313333	0.0263333	0.009	5
SE_2705	0.166667	0.0396667	0.02	0.0476667	0.000666666	0.101	6
SE_2704	0.039	0.0303333	0	0.0243333	0.003	0.00933333	6
SE_2707	0.0146667	0.00166667	0.11	0.00933333	0.101667	0.032	2
SE_2706	0.0106667	0.0333333	0.142667	0.00266667	0.0143333	0.00733333	2
SE_132	0.00866667	0.00333333	0.1	0.932333	0.0276667	0.012	5
SE_1056	0.0103333	0.00433333	0.000666667	0.000666667	0.246667	0.0326667	4
SE_4664	0.00566667	0.158	0.025	0.00466667	0.00833333	0.0853333	7
SE_4665	0.005	0.0313333	0.051	0.0186667	0.0275	0.019	2
SE_8981	0.011	0	0.00433333	0.00333333	0.00416667	0.001	6
SE_5815	0.00366667	0.087	0.0446667	0.052	0.011	0.000333334	7
SE_5539	0.00433333	0.146667	0.0116667	0.0156667	0.0156667	0.0313333	7
SE_5538	0.00966667	0.005	0.035	0.5	0.00566667	0.02	5
SE_5537	0.00266667	0.00366667	0.001	0.0493333	0.00733333	0.154	8
SE_5531	0.102	0.0133333	0.0603333	0.23	0.0423333	0.000666667	5
SE_5338	0.00166667	0.011	0	0.00866667	0.00233333	0.0123333	3
SE_5331	0.00166667	0.0476667	0.037	0.064	0.021	0.413	8
SE_5330	0.0116667	0.00466667	0.005	0.004	0.021	0.119667	8
SE_8253	0.36	0.001	0.0523333	0.00833333	0.00633333	0.198667	6
SE_356	0.0433333	0.0236667	0.006	0.002	0.0323333	0.00733333	6
SE_351	0.0326667	0.00933333	0.00666667	0.0136667	0.019	0.002	6
SE_350	0.00266667	0.00166667	0.0296667	0.00333333	0.0213333	0.000666666	2
SE_4064	0.028	0.008	0.00233333	0.023	0.0793333	0.058	4
SE_3281	0.00566667	0.150667	0.00233333	0.0986667	0.019	0.033	7
SE_3285	0.008	0.016	0.536	0.0666667	0.0876667	0.00266667	2
SE_3284	0.000666667	0.002	0.0363333	0.00666667	0.161667	0.0473333	4
SE_7676	0.00766667	0.00133333	0.0196667	0.000333333	0.247	0.001	4
SE_7674	0.0186667	0.004	0.013	0.00666667	0.035	0.01	4
SE_1934	0.0183333	0.01	0.00633333	0.100333	0.006	0.245667	8
SE_4399	0.000666667	0.002	0.00166667	0.0943333	0.0386667	0.00466667	5
SE_1533	0.049	0.028	0.415333	0.00766667	0.039	0.0323333	2
SE_3754	0.00266667	0.333333	0.00433333	0.00133333	0.00133333	0.0743333	7
SE_3757	0.00633333	0.084	0.183333	0.111	0.00466667	0.217667	8
SE_3022	0.0316667	0.0503333	0.0126667	0.001	0.0633333	0.148	8
SE_6508	0.023	0.156667	0.054	0.0393333	0.00766667	0.0326667	7
SE_8031	0.001	0.107667	0.009	0.009	0.5	0.028	4
SE_8037	0.0116667	0.0653333	0.021	0.0243333	0.00366667	0.049	7
SE_5821	0.001	0.004	0.000333333	0.01	0.272	0.0376667	4
SE_1289	0.008	0.182333	0.0143333	0.00633333	0.0233333	0.129667	7
SE_1285	0.009	0.002	0.0113333	0.4895	0.000333333	0.209667	5
SE_1286	0.0156667	0.00566667	0.003	0.064	0.0376667	0.113	3
SE_1281	0.00266667	0.0166667	0.166667	0.05	0.014	0.089	2
SE_1280	0.00866667	0.009	0.013	0.520333	0.189	0.0303333	5
SE_86	0.0696667	0.17	0.655	0.0223333	0.122667	0.007	2
SE_84	0.002	0.0113333	0.0266667	0.343	0.133667	0.00166667	5
SE_83	0.005	0.0403333	0.0256667	0.353	0.074	0.183667	3
SE_80	0.061	0.0506667	0.0716667	0.0976667	0.00333333	0.00333333	5
SE_7877	0.166667	0.0336667	0.0653333	0.0693333	0.00266667	0.00166667	6
SE_7872	0.00266667	0.148333	0.00633333	0.047	0.0146667	0.00233333	7
SE_7873	0.1515	0.191	0.00733333	0.014	0.00866667	0.0396667	7
SE_2576	0.003	0.003	0.002	0.000666667	0.05	0.00133333	4
SE_4835	0.00533333	0.015	0.265333	0.165	0.00766667	0.001	2
SE_4836	0.414333	0.0233333	0.003	0.0173333	0.0443333	0.000333333	6
SE_4831	0.00633333	0.00433333	0.0383333	0.153667	0.003	0.215	3
SE_4830	0.0665	0.002	0.00833333	0.00766667	0.004	0.011	6
SE_4838	0.0123333	0.0176667	0.0773333	0.002	0.149	0.000333333	4
SE_2168	0.0333333	0.016	0.00833333	0.038	0.00366667	0.000666667	5
SE_507	0.0186667	0.00766667	0.133	0.233667	0.0146667	0.128667	3
SE_6080	0.180667	0.017	0.001	0.058	0.0426667	0.00366667	6
SE_6089	0.002	0.00233333	0.004	0.0266667	0.0173333	0.00466667	5
SE_3569	0.671	0.014	0.00266667	0	0.023	0.0646667	6
SE_4237	0.003	0.3095	0.0505	0.00933333	0.000333333	0.002	7
SE_7022	0.006	0.00766667	0.00866667	0.0546667	0.00933333	0.103333	3
SE_2762	0.0915	0.113333	0.0143333	0.00433333	0.354	0.467333	8
SE_2769	0.00133333	0.0313333	0.0126667	0.0203333	0.00966667	0.00166667	7
SE_4642	0.00966667	0.0106667	0.0266667	0.00866667	0.00433333	0.0173333	2
SE_4643	0.0366667	0.0136667	0.026	0.026	0.249667	0.00166667	4
SE_4644	0.000666666	0.00233333	0.0626667	0.5	0.0216667	0.002	5
SE_6864	0.00966667	0	0.00766667	0.00566667	0.252333	0.333333	8
SE_6867	0.000666667	0.119	0.110333	0.191333	0.2175	0.0595	1
SE_6860	0.346	0.00333333	0.00966667	0.157	0.3395	0.0606667	1
SE_1070	0.006	0.0343333	0.001	0.1285	0.00166667	0.423	8
SE_1076	0.3105	0.0126667	0.156667	0.006	0.0946667	0.00433333	6
SE_1074	0.074	0.00966667	0.073	0.00433333	0.160333	0.022	4
SE_6711	0.5	0.00266667	0.0373333	0.00833333	0.1865	0.0813333	6
SE_7488	0.0103333	0.00666667	0.026	0.000666667	0.091	0.00333333	4
SE_7953	0.1335	0.003	0.0666667	0.00666667	0.033	0.222333	8
SE_7482	0.0103333	0.051	0.00266667	0.188	0.00966667	0.0826667	5
SE_336	0.00366667	0.00133333	0.00166667	0.017	0.288333	0.565333	8
SE_4004	0.0166667	0.374333	0.0893333	0.362667	0.00433333	0.0953333	7
SE_4006	0.039	0.333333	0.016	0.333333	0.0196667	0.0223333	7
SE_7619	0.0586667	0.002	0.0326667	0.004	0.333333	0.0906667	4
SE_8370	0.0263333	0.4365	0.0175	0.0323333	0.333333	0.0505	7
SE_8375	0.0203333	0.0316667	0.0123333	0.174667	0.0655	0.114667	3
SE_6694	0.013	0.000333333	0.00733333	0.169	0.0583333	0.000666667	5
SE_6698	0.001	0.0303333	0.004	0.0706667	0.003	0.053	3
SE_5358	0.127	0	0.194333	0.002	0.0876667	0.234333	8
SE_5351	0.00833333	0.004	0.04	0.194	0.006	0.03	5
SE_1518	0.000666667	0.000333333	0.00233333	0.021	0.5	0.029	4
SE_1514	0.016	0.00833333	0.0176667	0.0656667	0.216667	0.306333	8
SE_1511	0.0386667	0.00633333	0.00666667	0.0906667	0.1945	0.192	1
SE_1512	0.00566667	0.0706667	0.002	0.000666667	0.0183333	0.313	8
SE_6525	0.009	0.0183333	0.053	0.214	0.0116667	0.09	5
SE_3004	0.01	0.00533333	0.11	0.0113333	0.133333	0.5	8
SE_6527	0.001	0.247	0.0673333	0.0236667	0.145	0.003	7
SE_8052	0.0166667	0.013	0.018	0.0286667	0	0.047	3
SE_8051	0.002	0.0421667	0.0213333	0.012	0.0563333	0.174	8
SE_8054	0.4655	0.0496667	0.00766667	0.003	0.009	0.054	6
SE_7857	0.003	0.00266667	0.0136667	0.002	0.00266667	0.019	8
SE_7855	0.135667	0.00866667	0.002	0.011	0.00266667	0.231	8
SE_7852	0.0015	0.0113333	0.0833333	0.0276667	0.00766667	0.0286667	2
SE_7853	0.005	0.0243333	0.012	0.0213333	0.0123333	0.0216667	7
SE_7851	0.043	0.333333	0.134	0.0636667	0.056	0.126333	7
SE_7858	0.000666667	0.0716667	0.0263333	0.00233333	0.006	0.012	7
SE_2519	0.00466667	0.00366667	0.0153333	0.0656667	0.0196667	0.00366667	5
SE_2510	0.0163333	0.043	0.02	0.031	0.333333	0.031	4
SE_2511	0.00733333	0.127	0.008	0.00533333	0.4285	0.145667	4
SE_2513	0.061	0.003	0.00333333	0.138667	0.293667	0.167667	1
SE_4589	0.0513333	0.0206667	0.0166667	0.00266667	0.0386667	0.00433333	6
SE_2516	0.0136667	0.00466667	0.058	0.00766667	0.0495	0.465667	8
SE_6983	0.00266667	0.000666667	0.00266667	0.009	0.0213333	0.018	1
SE_6985	0.003	0.00133333	0.0136667	0.009	0.000666666	0.0526667	8
SE_6989	0.000333333	0.009	0.00733333	0.000666667	0.0336667	0.0653333	8
SE_6988	0.00133333	0.00533333	0.112333	0.198333	0.0296667	0.034	5
SE_7583	0.0146667	0.004	0.0686667	0.0106667	0.0663333	0.0126667	2
SE_6322	0.157333	0.131333	0.07	0.00466667	0.008	0.00233333	6
SE_6329	0.0186667	0.0133333	0.0216667	0.019	0.0286667	0.0106667	1
SE_5981	0.378667	0.00133333	0.120333	0.154	0.00933333	0.0656667	6
SE_5987	0.000333333	0.0486667	0.00233333	0.5	0.181	0.150333	5
SE_836	0.033	0.064	0.0146667	0.000666667	0.1215	0.024	4
SE_832	0.0343333	0	0.006	0.000666667	0.000666667	0.430333	8
SE_522	0.27	0.0126667	0.0153333	0.105333	0.00766667	0.195667	6
SE_6069	0.00866667	0.018	0.025	0.585	0.161667	0.0186667	5
SE_6060	0.00866667	0.0116667	0.4225	0.0113333	0.00333333	0.00133333	2
SE_788	0.0383333	0	0.003	0.009	0.181333	0.034	4
SE_782	0.004	0.0116667	0.0146667	0.015	0.006	0.0123333	3
SE_1549	0.00233333	0.0113333	0.0896667	0.0406667	0.2855	0.0276667	4
SE_7005	0.00666667	0.001	0.00133333	0.002	0.00933333	0.063	8
SE_7007	0.201667	0.000333333	0.000666667	0.5	0.0563333	0.0673333	5
SE_7006	0.006	0.005	0.0116667	0.00166667	0.054	0.0166667	4
SE_7001	0.0816667	0.0116667	0.313667	0.0273333	0.009	0.045	2
SE_7000	0.0123333	0.016	0.178167	0.0186667	0.00966667	0.0133333	2
SE_2748	0.0126667	0.00533333	0.235333	0.00833333	0.123	0.003	2
SE_2746	0.0956667	0.006	0.007	0.0133333	0.078	0.0486667	6
SE_2742	0.004	0.00133333	0.0566667	0.0443333	0.00133333	0.107333	8
SE_5920	0.0203333	0.0243333	0.00566667	0.465	0.173	0.013	5
SE_5697	0.0136667	0.197	0.0703333	0.0323333	0.2415	0.265667	8
SE_5165	0.0243333	0.006	0.000666667	0.000333334	0	0.00566667	6
SE_5163	0.132	0.111	0.00166667	0.0105	0.0763333	0.003	6
SE_5927	0.0143333	0.00433333	0.00266667	0.0633333	0.101	0.0383333	1
SE_1894	0.0993333	0.132	0.01	0.0463333	0.001	0.169667	8
SE_1896	0.0316667	0.00266667	0.0516667	0.00166667	0.001	0.285667	8
SE_1892	0.103	0.036	0.00333333	0.00333333	0.003	0.0133333	6
SE_5929	0.02	0.002	0.314	0.0106667	0.00233333	0.0313333	2
SE_5698	0.00633333	0.222333	0.0716667	0.163	0.5425	0.032	4
SE_8001	0.00166667	0.00233333	0.00633333	0.081	0.00566667	0.0303333	5
SE_6845	0.0153333	0.024	0.196333	0.008	0.00466667	0.000333333	2
SE_6841	0.004	0.00733333	0.126	0.152667	0.154667	0.0713333	1
SE_8459	0.002	0.00133333	0.005	0.135333	0.1105	0.125667	3
SE_8457	0.000333333	0.004	0.000333333	0.013	0.357	0.0336667	4
SE_1099	0.009	0.004	0.00766667	0.00533333	0.0593333	0.132	8
SE_5571	0.0406667	0.00266667	0.007	0.0203333	0.003	0.0136667	6
SE_8450	0.214333	0.0716667	0.0343333	0.247	0.015	0.00433333	5
SE_312	0.017	0.00433333	0.003	0.00166667	0.0223333	0.00433333	4
SE_642	0.000666667	0.005	0.00833333	0.00666667	0.0163333	0.752333	8
SE_319	0.00666667	0.00233333	0.019	0.016	0.177667	0.0136667	4
SE_4029	0.462333	0.036	0.007	0.0193333	0.0596667	0.308	6
SE_4022	0.0266667	0.01	0.0646667	0.008	0.00133333	0.0246667	2
SE_4020	0.000666667	0.0203333	0.00166667	0.0443333	0.004	0.116667	8
SE_4026	0.006	0.00133333	0.015	0.5	0.00133333	0.00233333	5
SE_7638	0.0886667	0.017	0.00833333	0.00533333	0.0403333	0.003	6
SE_7636	0.001	0.0103333	0.00866667	0.147333	0.00366667	0.0106667	5
SE_7637	0.159333	0.000666667	0.00233333	0.0276667	0.014	0.000666667	6
SE_3248	0.0743333	0.168	0.158667	0.0273333	0.289667	0.01	4
SE_8218	0.0283333	0.023	0.032	0.00233333	0.166667	0.000333333	4
SE_5374	0.0313333	0.000666667	0.003	0.002	0.0116667	0.05	8
SE_3060	0.0306667	0.013	0.000333333	0.264667	0.283333	0.00166667	1
SE_3066	0.095	0.112333	0	0.0973333	0.301	0.0453333	4
SE_5083	0.000666666	0.147	0.0463333	0.014	0.0213333	0.006	7
SE_5084	0.000666667	0.174	0.103667	0.003	0.00733333	0.00233333	7
SE_8078	0.013	0.038	0.0146667	0.00333333	0.230667	0.00133333	4
SE_1790	0.00933333	0.007	0.014	0.0143333	0.00233333	0.532333	8
SE_1797	0.5	0.222333	0.079	0.0163333	0.028	0.0286667	6
SE_1799	0.162	0.0583333	0.00466667	0.009	0.022	0.0113333	6
SE_2689	0.0166667	0.005	0.003	0.0126667	0.103333	0.00166667	4
SE_2684	0.00133333	0.02	0.0385	0.0953333	0.0793333	0.00966667	1
SE_2686	0.00166667	0.011	0.0103333	0.00333333	0.05	0.042	4
SE_1133	0.154	0.0203333	0.01	0.0216667	0.181	0.00333333	4
SE_2533	0.095	0.00866667	0.00266667	0.007	0.005	0.361667	8
SE_6302	0.0666667	0.000666667	0.005	0.0126667	0.00533333	0.005	6
SE_6307	0.032	0.02	0.00333333	0.001	0.00866667	0.0163333	6
SE_6309	0.0136667	0.1455	0.266333	0.192667	0.0396667	0.0126667	2
SE_816	0.00733333	0.00366667	0.00333333	0.045	0.0663333	0.226	8
SE_6045	0.00433333	0.036	0.004	0.0433333	0.084	0.0283333	1
SE_6043	0.00133333	0.0256667	0.00133333	0.0156667	0.0583333	0.0416667	4
SE_6049	0.0346667	0.004	0.0123333	0.00633333	0.003	0.0196667	6
SE_106	0.00333333	0.0176667	0.347333	0.002	0.027	0.00433333	2
SE_107	0.000333333	0.011	0.0876667	0.00766667	0.00633333	0.00533333	2
SE_7790	0.504667	0.013	0.00233333	0.00533333	0.0926667	0.0113333	6
SE_3470	0.0266667	0.004	0.0453333	0.0693333	0.0143333	0	5
SE_3478	0.00533333	0.00133333	0.000666667	0.0123333	0.0893333	0.065	4
SE_8681	0.00766667	0	0.0123333	0.00666667	0.011	0.00333333	2
SE_1308	0.00466667	0.5	0.00833333	0.113667	0.00533333	0.083	7
SE_1304	0.00633333	0.014	0.4665	0.0413333	0.004	0.308667	2
SE_1302	0.00866667	0.0313333	0.042	0.01	0.100667	0.0563333	4
SE_3815	0.0136667	0.0183333	0.0203333	0.005	0.00433333	0.204667	8
SE_6829	0.014	0.019	0.044	0.0166667	0.00466667	0.00366667	2
SE_6820	0.00533333	0.0183333	0.003	0	0.6635	0.0266667	4
SE_6822	0.00166667	0.037	0.00733333	0.042	0.005	0.017	5
SE_6826	0.0263333	0.04	0.210667	0.006	0.008	0.00266667	2
SE_6827	0.014	0.024	0.115667	0.00966667	0.0663333	0.00966667	2
SE_8819	0.00833333	0.0203333	0.00966667	0.091	0.0886667	0.393333	8
SE_977	0.00733333	0.00333333	0.000666667	0.00233333	0.0143333	0.00266667	4
SE_8248	0.0706667	0.016	0.0136667	0.156333	0.367333	0.00733333	1
SE_976	0.025	0.00533333	0.0513333	0.00266667	0.00833333	0.00633333	2
SE_974	0.0253333	0.004	0.034	0.0653333	0.492333	0.0186667	4
SE_4795	0.226667	0.00666667	0.007	0.556333	0.06	0.258667	5
SE_8241	0.0216667	0.0146667	0.276667	0.2185	0.006	0.00766667	2
SE_663	0.000333333	0.00733333	0.000666667	0.00133333	0.0103333	0.323667	8
SE_2029	0.00366667	0.097	0.014	0.481	0.615	0.00866667	1
SE_2020	0.005	0.105667	0.00133333	0.083	0.0553333	0.000333333	7
SE_3269	0.006	0.002	0.00366667	0.008	0.022	0.00566667	4
SE_3268	0.00666667	0.00533333	0.138667	0.00433333	0.0513333	0.0493333	2
SE_3263	0.073	0.0236667	0.005	0.394	0.00466667	0.415	3
SE_3262	0.064	0.0223333	0.0316667	0.195	0.000666667	0.411	8
SE_3267	0.00166667	0.012	0.0433333	0.139333	0.0116667	0	5
SE_5316	0.00266667	0.0573333	0.00766667	0.012	0.0346667	0.0336667	7
SE_5315	0.000333333	0.00833333	0.00333333	0.014	0.112833	0.006	4
SE_6565	0.000666667	0.00966667	0.023	0.003	0.00266667	0.006	2
SE_3040	0.001	0.0143333	0.0376667	0.303333	0.00833333	0.005	5
SE_3043	0.0113333	0.044	0.00166667	0.124667	0.5	0.522	8
SE_6568	0.003	0.001	0.265	0.0163333	0.00833333	0.001	2
SE_8099	0.1	0.000666667	0.0176667	0.001	0.046	0.075	6
SE_8098	0.0123333	0.00366667	0.014	0.000666667	0.267	0.0646667	4
SE_8095	0.009	0.0256667	0.00366667	0.002	0.102333	0.000666667	4
SE_4407	0.00833333	0.007	0.1	0.0116667	0.0223333	0.016	2
SE_4403	0.005	0.00433333	0.395667	0.000333333	0.009	0.067	2
SE_4409	0.013	0.00333333	0.166333	0.014	0.106667	0.00866667	2
SE_7210	0.002	0	0.00233333	0.0533333	0.0226667	0.5	8
SE_7213	0.0315	0.00233333	0.005	0.0166667	0.009	0.338333	8
SE_7218	0.0593333	0.000666667	0.058	0.006	0.0803333	0.01	4
SE_1112	0.0233333	0.000333333	0.0976667	0.119333	0.233	0.165333	1
SE_1114	0.001	0.046	0.235333	0.03	0.0226667	0.385333	8
SE_4541	0.163333	0.00266667	0.0316667	0.001	0.009	0.152	6
SE_4540	0.155333	0.0256667	0.0363333	0.002	0.0113333	0.332667	8
SE_4545	0.112333	0.0103333	0.0243333	0.117	0.028	0.00233333	5
SE_4544	0.04	0.00233333	0.0156667	0.082	0.0153333	0.0126667	5
SE_4892	0.0553333	0.0196667	0.0443333	0.0153333	0.00266667	0.004	6
SE_4895	0.00633333	0.0483333	0.0216667	0.00566667	0.294667	0.0496667	4
SE_8074	0.0113333	0.0253333	0.108667	0.0443333	0.0193333	0.001	2
SE_5946	0.00466667	0.0596667	0.0233333	0.196667	0.0103333	0.00666667	5
SE_5947	0.108667	0.00766667	0.0516667	0.0156667	0.006	0.0493333	6
SE_8576	0.021	0.178667	0.0423333	0.254667	0.266	0.000333334	1
SE_6021	0.00333333	0.0533333	0.081	0.666667	0.00133333	0.00233333	5
SE_6022	0.00366667	0.0395	0.049	0.654	0.029	0.00233333	5
SE_6024	0.001	0.092	0.0506667	0.0085	0.063	0.034	7
SE_6025	0.162667	0.0103333	0.0243333	0.08	0.0293333	0.0185	6
SE_6027	0.004	0.0196667	0.189667	0.225	0.0653333	0.005	5
SE_6028	0.177333	0.004	0.00966667	0.0666667	0.00833333	0.0596667	6
SE_6794	0.071	0.00833333	0.0183333	0.00266667	0.00666667	0.0676667	6
SE_299	0.008	0.008	0.00466667	0.138333	0.002	0.004	5
SE_6947	0.103	0.0123333	0.0433333	0.123	0.081	0.005	5
SE_6943	0.126	0.00366667	0.138667	0.120333	0.0546667	0.00766667	2
SE_126	0.004	0.0116667	0.203667	0.00333333	0.00233333	0.00566667	2
SE_128	0.0996667	0.155667	0.00266667	0.181	0.00766667	0.00333333	5
SE_7772	0.00166667	0.352667	0.00333333	0.0796667	0.109333	0.294	7
SE_7770	0.002	0.001	0.025	0.00666667	0.0566667	0.005	4
SE_3459	0.006	0.108	0.164333	0.0296667	0.283	0.00766667	4
SE_3452	0.0126667	0.0343333	0.0256667	0.00566667	0.334	0.002	4
SE_8453	0.00533333	0.153333	0.0173333	0.0123333	0.0776667	0.0263333	7
SE_8751	0.00633333	0.01	0.0153333	0.007	0.000666667	0.00633333	2
SE_4069	0.0133333	0.001	0.194167	0.00366667	0.0606667	0.360667	8
SE_1325	0.293667	0.0126667	0.119333	0.089	0.022	0.2365	6
SE_6803	0.0113333	0.096	0.00166667	0.019	0.0203333	0.122	8
SE_3874	0.00133333	0.0543333	0.000333333	0.0183333	0.0693333	0.128	8
SE_6809	0.0176667	0.293333	0.038	0.147	0.0103333	0.00633333	7
SE_7499	0.0206667	0.003	0.007	0.0516667	0.084	0.224	8
SE_2477	0.007	0.006	0.018	0.065	0.0303333	0.001	5
SE_2475	0.0123333	0.00366667	0.0146667	0.0203333	0.019	0.00333333	1
SE_2471	0.00366667	0.029	0.0123333	0.146333	0.001	0.156667	3
SE_467	0.004	0.000666667	1	0.6375	0.233667	0.005	2
SE_8067	0.000333333	0.142667	0.007	0.018	0.00333333	0.0313333	7
SE_601	0.0103333	0.000666666	0.00466667	0.0476667	0.0476667	0.004	1
SE_607	0.00533333	0.00666667	0.0303333	0.000333333	0.0533333	0.026	4
SE_2004	0.263	0.00733333	0.00433333	0.00166667	0.107333	0.00166667	6
SE_2005	0.216667	0.022	0.0356667	0.087	0.022	0.000333333	6
SE_8613	0.0123333	0.0263333	0.003	0.023	0.00266667	0.00566667	7
SE_3200	0.016	0.002	0.0143333	0.003	0.012	0.00366667	6
SE_8259	0.000333334	0.103	0.313	0.000333333	0.0116667	0.158333	2
SE_8529	0.0643333	0.025	0.003	0.004	0.00533333	0.0306667	6
SE_8528	0.0503333	0.007	0.013	0.00533333	0.037	0.026	6
SE_2918	0.0123333	0.0403333	0.006	0.0343333	0.044	0.611667	8
SE_5332	0.0306667	0.001	0.000666666	0.0216667	0.6	0.0246667	4
SE_6588	0.007	0.0173333	0.464333	0.00166667	0.013	0.00633333	2
SE_7749	0.0216667	0.0203333	0.00633333	0.00166667	0.007	0.0843333	8
SE_2645	0.213667	0.037	0.00766667	0.007	0.124	0.00766667	6
SE_2646	0.2675	0.0316667	0.059	0.015	0.002	0.0126667	6
SE_2643	0.00766667	0.357333	0.00133333	0.599	0.00366667	0.00233333	5
SE_4429	0.24	0.00466667	0.0256667	0.0396667	0.08	0.00133333	6
SE_4426	0.0133333	0.029	0.155333	0.000666667	0.0203333	0.1745	8
SE_7236	0.008	0.0416667	0.000333333	0.002	0.0153333	0.012	7
SE_7233	0.025	0.00533333	0.007	0.023	0.00766667	0.00766667	6
SE_1175	0.5	0.25	0.028	0.003	0.011	0.000666667	6
SE_1174	0.5	0.278	0.000333333	0.0143333	0.107333	0.151	6
SE_3993	0.00333333	0.002	0.269333	0.343	0.00833333	0.0233333	5
SE_3992	0.0196667	0.0206667	0.301333	0.00533333	0.009	0.378333	8
SE_3996	0.00333333	0.0106667	0.00133333	0.053	0.00266667	0.003	5
SE_3995	0.0106667	0.000666667	0.00266667	0.0216667	0.00633333	0.023	3
SE_6344	0.0223333	0.768	0.057	0.00866667	0.017	0.00533333	7
SE_6346	0.0133333	0.00666667	0.358	0.00433333	0.0313333	0.003	2
SE_6343	0.00166667	1	0.01	0.0256667	0.0556667	0.148	7
SE_5921	0.00166667	0.00333333	0.00633333	0.00133333	0.011	0.0113333	8
SE_5922	0.0676667	0.0223333	0.0323333	0.00366667	0.00633333	0.009	6
SE_858	0.062	0.431667	0.00933333	0.00433333	0.152	0.336	7
SE_859	0.000666667	0.031	0.156333	0.373	0.00666667	0.031	5
SE_855	0.173667	0.0353333	0.106	0.00366667	0.0786667	0.26	8
SE_5699	0.022	0.249	0.0166667	0.034	0.008	0.319	8
SE_853	0.0106667	0.0136667	0.0206667	0.0726667	0.005	0.00566667	5
SE_6001	0.0123333	0.068	0.00266667	0.0736667	0.021	0.00233333	5
SE_6004	0.00666667	0.003	0.003	0.0356667	0.024	0.00966667	5
SE_1532	0.0493333	0.007	0.071	0.01	0.0166667	0.0406667	2
SE_7435	0.0743333	0.00666667	0.000333334	0.00766667	0.031	0.134667	8
SE_7430	0.00433333	0.0423333	0.00266667	0.0443333	0.00433333	0.00833333	5
SE_7432	0.00466667	0.003	0.0396667	0.277333	0.0316667	0.00333333	5
SE_7433	0.0223333	0.00733333	0.026	0.397667	0.00133333	0.0333333	5
SE_142	0.191	0.097	0.0746667	0.00133333	0.0106667	0.0293333	6
SE_140	0.108333	0.0516667	0.016	0.009	0.011	0.001	6
SE_145	0.5	0.0746667	0.385333	0.012	0.007	0.00733333	6
SE_7759	0.00366667	0.00133333	0.002	0.0113333	0.23	0.029	4
SE_6505	0.00333333	0.02	0.0766667	0.00133333	0.016	0.0126667	2
SE_7757	0.00233333	0.0163333	0.0873333	0.139667	0.026	0.0156667	5
SE_7756	0.0466667	0.00766667	0.003	0.0163333	0.0713333	0.025	4
SE_3430	0.016	0.178	0.048	0.126667	0.0606667	0.006	7
SE_3437	0.003	0.037	0.00933333	0.403	0.00466667	0.182333	5
SE_5103	0.250333	0.000666667	0.0296667	0.151	0.00233333	0.008	6
SE_1344	0.000666667	0.0436667	0.004	0.000666667	0.00433333	0.03	7
SE_1345	0.002	0.013	0.00466667	0.0743333	0.00466667	0.0203333	5
SE_1346	0.23	0.333333	0.00566667	0.163333	0.00233333	0.0663333	7
SE_3854	0.000333333	0.000333333	0.0533333	0.014	0.0783333	0.226333	8
SE_3855	0.000333333	0.0173333	0.039	0.01	0.027	1	8
SE_8119	0.279	0.172333	0.0493333	0.0443333	0.00866667	0.218	6
SE_5661	0.00133333	0.002	0.00233333	0.5	0.0183333	0.199	5
SE_8445	0.0226667	0.00166667	0.005	0.016	0.00766667	0.0773333	8
SE_8446	0.00833333	0.104333	0.007	0.0556667	0.0153333	0.157	8
SE_2454	0.028	0.00233333	0.333333	0.022	0.0316667	0.0293333	2
SE_2456	0.00366667	0.0113333	0.015	0.0443333	0.00266667	0.0656667	3
SE_2065	0.166667	0.014	0.00466667	0.0183333	0.0283333	0.00533333	6
SE_2066	0.045	0.0476667	0.123333	0.0456667	0	0.134	8
SE_2067	0.019	0.0156667	0.256333	0.00333333	0.00466667	0.006	2
SE_446	0.0146667	0.011	0.00166667	0.021	0.0136667	0.007	5
SE_442	0.144	0.000333334	0.0616667	0.0283333	0.005	0.0226667	6
SE_440	0.13	0.000666667	0.0146667	0.3335	0.0113333	0.0186667	5
SE_5485	0.0156667	0.176333	0.004	0.0566667	0.068	0.209	8
SE_624	0.0316667	0.00666667	0.238	0.114667	0.0193333	0.024	2
SE_5489	0.120333	0.000333333	0.0476667	0.0213333	0.00766667	0.006	6
SE_3228	0.0463333	0.283	0.0123333	0.00433333	0.309333	0.0173333	4
SE_6619	0.0206667	0.00266667	0.121	0.004	0.0233333	0.0406667	2
SE_6618	0.00266667	0.00166667	0.0743333	0.0396667	0.057	0.00366667	2
SE_3224	0.002	0.004	0.00166667	0.00366667	0.0506667	0.110333	8
SE_3226	0.108	0.0183333	0.006	0.01	0.00366667	0.0266667	6
SE_2938	0.02	0.012	0.00133333	0.0416667	0.0466667	0.004	1
SE_3088	0.00533333	0.01	0.118667	0.000333333	0.0183333	0.463667	8
SE_3087	0.00633333	0.068	0.00766667	0.00966667	0.004	0.03	7
SE_4199	0.037	0.07	0.00366667	0.00166667	0.148667	0.0193333	4
SE_2667	0.0166667	0.00333333	0.012	0.073	0.00933333	0.00833333	5
SE_1488	0.0313333	0.337	0	0.0133333	0.0106667	0.1	7
SE_1480	0.0233333	0.00533333	0.0113333	0.124333	0.217667	0.00766667	1
SE_2669	0.011	0.007	0.0573333	0.00233333	0.00466667	0.131667	8
SE_4441	0.006	0.00433333	0.00733333	0.0123333	0.019	0.00833333	1
SE_7252	0.00366667	0.00466667	0.301	0.023	0.07	0.0413333	2
SE_4505	0.004	0.353	0.0173333	0.00766667	0.119667	0.175	7
SE_5716	0.136	0.002	0.005	0.001	0.005	0.0233333	6
SE_5713	0.01	0.00166667	0.006	0.09	0.104333	0.5	8
SE_1155	0.00166667	0.001	0.002	0.013	0.0606667	0.0306667	4
SE_1624	0.00833333	0.189	0.00633333	0.165	0.098	0.0933333	7
SE_1151	0.0763333	0.00733333	0.004	0.0736667	0.0286667	0.031	6
SE_1150	0.00533333	0.000666667	0.00333333	0.002	0.0533333	0.0176667	4
SE_1159	0.382333	0.366	0.017	0.00933333	0.0373333	0.0476667	6
SE_5902	0.003	0.0756667	0.009	0.511667	0.116	0.159	5
SE_5906	0.014	0.00133333	0.002	0.039	0.0695	0.0116667	1
SE_8240	0.3335	0.029	0.0196667	0.255	0.00866667	0.00866667	6
SE_8965	0.135333	0.0493333	0.112333	0.079	0.028	0.0413333	6
SE_7917	0.00166667	0.0593333	0.0126667	0.000666667	0.114	0.004	4
SE_5481	0.112	0.0513333	0.00333333	0.110333	0.048	0.277	8
SE_7418	0.173333	0.0193333	0.001	0.013	0.00833333	0.282667	8
SE_7419	0.000333333	0.023	0.00266667	0.002	0.0593333	0.354	8
SE_7412	0.0666667	0.00333333	0.079	0.131	0.046	0.0373333	5
SE_167	0.022	0.0246667	0.00333333	0.0323333	0.000666666	0.0853333	8
SE_160	0.00833333	0.0136667	0.0396667	0.00666667	0.151	0.013	4
SE_168	0.0763333	0.00333333	0.000666667	0.0736667	0.0263333	0.003	6
SE_7732	0.0186667	0.00766667	0.0416667	0.054	0.0356667	0.0273333	5
SE_7731	0.00333333	0.039	0.0666667	0.104	0.0103333	0.0103333	5
SE_7081	0.0483333	0.00133333	0.004	0.0323333	0.00833333	0.0673333	8
SE_7747	0.0156667	0.000333333	0.147667	0.155667	0.004	0.000333333	5
SE_3417	0.00433333	0.083	0.251667	0.0113333	0.085	0.0213333	2
SE_3414	0.015	0.00366667	0.261667	0.0556667	0.0853333	0.00533333	2
SE_3418	0.029	0.101333	0.00733333	0.001	0.005	0.0556667	7
SE_6428	0.07	0.003	0.268333	0.0226667	0.0173333	0.390333	8
SE_8778	0.0546667	0.014	0.00466667	0.0493333	0.0126667	0.199333	8
SE_8772	0.5	0.0526667	0.0256667	0.181333	0.009	0.035	6
SE_8773	0.0403333	0.015	0.00333333	0.130667	0.014	0.198333	3
SE_1818	0.0493333	0.082	0.004	0.0283333	0.0166667	0.364667	8
SE_1364	0.00933333	0.00533333	0.0205	0.001	0.044	0.005	4
SE_1813	0.0126667	0.048	0.048	0.011	0.00166667	0.00166667	7
SE_3225	0.0476667	0.0186667	0.00666667	0.015	0.0893333	0.0553333	4
SE_6614	0.004	0.059	0.00333333	0.103333	0.015	0.00433333	5
SE_2436	0.029	0.00566667	0.203667	0.0196667	0.00533333	0.00166667	2
SE_5522	0.0196667	0.502333	0.2	0.0645	0.093	0.00833333	7
SE_2048	0.011	0.0146667	0.00433333	0.00433333	1	0.0153333	4
SE_427	0.163667	0.015	0.0543333	0.00233333	0.00533333	0.4935	8
SE_428	0.162333	0.00866667	0.0503333	0.297667	0.00666667	0.455333	3
SE_8941	0.0256667	0.006	0.002	0.018	0.0283333	0.000333333	1
SE_392	0.015	0.007	0.00633333	0.000666667	0.333333	0.0545	4
SE_4351	0.006	0.029	0.0476667	0.0226667	0.0193333	0.0176667	2
SE_397	0.0166667	0.016	0.004	0.00133333	0.501	0.00266667	4
SE_394	0.0286667	0.001	0.0493333	0.00233333	0.00133333	0.319667	8
SE_6633	0.00133333	0.022	0.014	0.015	0.0966667	0.000666667	4
SE_6637	0.0113333	0.522333	0.0273333	0.000333333	0.023	0.008	7
SE_6636	0.0475	0.134	0.012	0.0236667	0.0423333	0.5	8
SE_2950	0.009	0.0863333	0.008	0.0103333	0.00866667	0.547	8
SE_7912	0.147333	0.00266667	0.0326667	0.008	0.00233333	0.390333	8
SE_8566	0.00466667	0.0263333	0.001	0.171	0.224	0.028	1
SE_3606	0	0.0166667	0.012	0.004	0.00166667	0.0106667	7
SE_3600	0.00166667	0.00166667	0.00166667	0.157	0.0123333	0.002	5
SE_4464	0.014	0.141	0.046	0.7535	0.292667	0.092	5
SE_4465	0.03	0.0103333	0.018	0.0493333	0.00166667	0.163667	8
SE_7270	0.109667	0.00733333	0.00966667	0.0303333	0.004	0.006	6
SE_8381	0.31	0.000333333	0.01	0.140667	0.003	0.014	6
SE_3956	0.430333	0.337	0.0356667	0.228	0.043	0.00133333	6
SE_3955	0.0916667	0.0546667	0.0116667	0.0136667	0.000666667	0.00233333	6
SE_5732	0.0233333	0.0803333	0.0866667	0.008	0.004	0.041	2
SE_1600	0.017	0.162	0.033	0.0136667	0.157	0.002	7
SE_1605	0.00433333	0.3335	0.155333	0.031	0.0396667	0.004	7
SE_5653	0.140333	0.000666667	0.0506667	0.00433333	0.003	0.005	6
SE_6384	0.176667	0.007	0.156333	0.003	0.198333	0.00466667	4
SE_5659	0.001	0.0306667	0.029	0.333333	0.00133333	0.104333	5
SE_8266	0.004	0.00233333	0.0816667	0.046	0.100667	0.00366667	1
SE_914	0.008	0.0366667	0.02	0.037	0.0136667	0.0216667	7
SE_8267	0.0493333	0.00666667	0.003	0.00566667	0.0526667	0.001	4
SE_3401	0.000333333	0.0556667	0.001	0.0236667	0.00633333	0.0821667	8
SE_7472	0.00633333	0.0103333	0.0196667	0.009	0.03	0.000666667	4
SE_7474	0.0116667	0.00833333	0.009	0.342667	0.009	0.136167	5
SE_2388	0.0163333	0.00133333	0.00266667	0.0176667	0.179333	0.01	4
SE_4926	0.00933333	0.037	0.003	0.000333333	0.018	0.161667	8
SE_4923	0.12	0.00166667	0.0206667	0.00966667	0.000666667	0.208	8
SE_4928	0.0303333	0.00966667	0.0193333	0.006	0.00266667	0.007	6
SE_7718	0.007	0.0853333	0.0383333	0.000666667	0.014	0.024	7
SE_7715	0.00633333	0.03	0.00833333	0.042	0.174	0.0736667	4
SE_7716	0.023	0.0686667	0.004	0.00633333	0.047	0.0613333	7
SE_7713	0.005	0.0143333	0.285	0.012	0.0795	0.136333	2
SE_7712	0.005	0.0946667	0.201	0.00833333	0.0511667	0.312667	8
SE_3298	0.138	0.001	0.0496667	0.00766667	0.005	0.033	6
SE_8178	0.00266667	0.002	0.0783333	0.0306667	0.057	0.184	8
SE_8177	0.008	0.015	0.00766667	0.135667	0.016	0.0243333	5
SE_8171	0.00133333	0.148	0.124	0.002	0.0263333	0.005	7
SE_6404	0.0263333	0.00266667	0.121333	0.00233333	0.0123333	0.003	2
SE_3165	0.0103333	0.00266667	0.0576667	0.013	0.00133333	0.00766667	2
SE_3162	0.00133333	0	0.0116667	0.208667	0.00133333	0.042	5
SE_3163	0.003	0.005	0.0153333	0.0123333	0.0226667	0.0963333	8
SE_3293	0.0243333	0.055	0.0266667	0.2435	0.00233333	0.000333333	5
SE_8344	0.00233333	0.00666667	0.034	0.0116667	0.0176667	0.0226667	2
SE_1834	0.0183333	0.234667	0.0116667	0.003	0.00666667	0.000333333	7
SE_1833	0.0806667	0.27	0.002	0.147	0.000666667	0.282	7
SE_1831	0.0523333	0.00333333	0.0203333	0.1845	0.008	0.0343333	5
SE_3297	0.00366667	0.000666667	0.014	0.019	0.00366667	0.00566667	5
SE_1839	0.0306667	0.048	0.024	0.0556667	0.00333333	0.142667	8
SE_1806	0.086	0.0706667	0.001	0.301	0.0863333	0.00533333	5
SE_1800	0.3685	0.004	0.0336667	0.003	0.006	0.0503333	6
SE_6240	0.00466667	0.363167	0.012	0.00133333	0.182333	0.00533333	7
SE_6243	0.102667	0.005	0.0236667	0.00733333	0.003	0.00366667	6
SE_7950	0.00833333	0.222333	0.0335	0.000333333	0.046	0.0366667	7
SE_8923	0.018	0.165667	0.00466667	0.157	0.119333	0.102	7
SE_8122	0.185333	0.01	0.00133333	0.161667	0.068	0.181	3
SE_7954	0.000666667	0.009	0.0513333	1	0.317333	0.041	5
SE_8541	0.0453333	0.00366667	0.065	0.0886667	0.0216667	0.074	3
SE_8540	0.0396667	0.0293333	0.074	0.346167	0.5	0.016	1
SE_3625	0.0173333	0.003	0.021	0.035	0.001	0.065	3
SE_2624	0.048	0.00166667	0.01	0.179333	0.00666667	0	5
SE_4486	0	0.0723333	0.00533333	0.0243333	0.0146667	0.0106667	7
SE_4483	0.00266667	0.00233333	0.000666667	0.300333	0.071	1	8
SE_7299	0.028	0.143	0.03	0.008	0.0156667	0.0206667	7
SE_7295	0.001	0.025	0.000333333	0.0666667	0.007	0.002	5
SE_5283	0.00466667	0.00166667	0.00166667	0.00633333	0.0466667	0.202	8
SE_5287	0.004	0.006	0.0113333	0.002	0.00566667	0.771	8
SE_5289	0.0463333	0.00433333	0.00433333	0.340667	0.0376667	0.575	3
SE_1994	0.000666667	0.01	0.0203333	0.000666667	0.0606667	0.025	4
SE_1445	0.303	0.0491667	0.073	0.0563333	0.00366667	0.006	6
SE_1443	0.240667	0.00333333	0.000333333	0.0283333	0.00466667	0.00633333	6
SE_3971	0.00633333	0.06	0.0783333	0.000666667	0.018	0.0831667	8
SE_5634	0.008	0.00266667	0.0133333	0	0.005	0.00966667	2
SE_5637	0.0156667	0.0323333	0.00933333	0.00566667	0.0663333	0.041	4
SE_1627	0.00333333	0.026	0.065	0.0996667	0.00266667	0.14	3
SE_1154	0.000333333	0.01	0.00133333	0.000666667	0.0143333	0.00433333	4
SE_1622	0.0463333	0.004	0.035	0.000333333	0.003	0.062	8
SE_213	0.00333333	0.00233333	0	0.00266667	0.121	0.313333	8
SE_211	0.0506667	0.0306667	0.00133333	0.0663333	0.0716667	0.280333	8
SE_7450	0.001	0.00933333	0.0123333	0.012	0.00133333	0.425333	8
SE_7908	0.000666667	0.122	0.0693333	0.0133333	0.391	0.0123333	4
SE_4906	0.172667	0.00633333	0.527167	0.3335	0.0606667	0.00766667	2
SE_4909	0.0243333	0.000666667	0.0133333	0.119667	0.002	0.109667	3
SE_3743	0.0155	0.005	0.137333	0.185333	0.008	0.0846667	5
SE_3746	0.0173333	0.211667	0.129333	0.004	0.009	0.0623333	7
SE_3039	0.00166667	0.0566667	0.00933333	0.267667	0.005	0.0516667	5
SE_3369	0.036	0.013	0.00366667	0.133333	0.00133333	0.01	5
SE_6146	0.000666667	0.5	0.00333333	0.00466667	0.086	0.301667	7
SE_3365	0.00233333	0.00233333	0.006	0.310333	0.00833333	0.0263333	5
SE_3367	0.0556667	0.003	0.008	0.183667	0.013	0.00333333	5
SE_3363	0.00266667	0.0226667	0.012	0.0603333	0.003	0.00733333	5
SE_8150	0.307167	0.0586667	0.077	0.0326667	0.0163333	0.5	8
SE_8151	0.1385	0.1395	0.0156667	0.0223333	0.0153333	0.5395	8
SE_8488	0.408	0.0106667	0.088	0.081	0.147333	0.139	6
SE_8489	0.221	0.0223333	0.009	0.122667	0.581333	0.0226667	4
SE_8482	0.024	0.026	0.00166667	0.212	0.018	0.007	5
SE_8484	0.044	0.003	0.000333334	0.0136667	0.00466667	0.0123333	6
SE_8485	0.0266667	0.017	0.000666666	0.00733333	0.00133333	0.062	8
SE_6461	0.025	0.007	0.052	0.114333	0.0493333	0.031	5
SE_8730	0.00866667	0.456667	0	0.00233333	0.5	0.026	4
SE_1853	0.00333333	0.227333	0.000333333	0.0193333	0.147	0.0123333	7
SE_1855	0.00833333	0.003	0.00366667	0.00433333	0.001	0.0183333	8
SE_5674	0.023	0.0713333	0.0856667	0.0383333	0.005	1	8
SE_5901	0.000333333	0.0816667	0.00166667	0.22	0.00433333	1	8
SE_5671	0.0126667	0.163	0.0843333	0.2815	0.0763333	0.79	8
SE_4342	0.007	0.00366667	0.161333	0.00866667	0.0126667	0.191667	8
SE_4341	0.004	0.0106667	0.002	0.0703333	0.0533333	0.008	5
SE_7336	0.058	0.001	0.00333333	0.0533333	0.00966667	0.0623333	3
SE_7332	0.0206667	0.128333	0.006	0.0156667	0.131333	0.02	4
SE_8473	0.321333	0.269	0.005	0.049	0.212833	0.00666667	6
SE_1275	0.17	0.00166667	0.001	0.0466667	0.0493333	0.00466667	6
SE_1270	0.454167	0.0105	0.004	0.13	0.0381667	0.0498333	6
SE_1271	0.333	0.038	0.00166667	0.092	0.009	0.00166667	6
SE_6889	0.0353333	0.07	0.375	0.0223333	0.003	0.0106667	2
SE_4736	0.004	0.0703333	0.0183333	0.269	0.0263333	0.054	5
SE_4735	0.00533333	0.266667	0.002	0.0436667	0.0283333	0.001	7
SE_6856	0.011	0.00533333	0.0223333	0.149667	0.029	0.037	5
SE_8966	0.0113333	0.000333333	0.0203333	0.0183333	0.119333	0.206	8
SE_8888	0.0106667	0.00333333	0.177667	0.02	0.0343333	0.000333333	2
SE_6263	0.037	0.119667	0.00366667	0.0491667	0.157	0.0303333	4
SE_8963	0.027	0.003	0.122333	0.0216667	0.0055	0.0673333	2
SE_8900	0.00133333	0.01	0.0413333	0.00233333	0.414333	0.0246667	4
SE_6956	0.103667	0.000666667	0.002	0.002	0.00266667	0.222333	8
SE_8961	0.00466667	0.000333333	0.00633333	0.0226667	0.004	0.823667	8
SE_6951	1	0.046	0.00433333	0.017	0.0313333	0.00233333	6
SE_2197	0.123667	0.17	0.008	0.008	0.0126667	0.251333	8
SE_2191	0.00333333	0.000333333	0.125	0.00633333	0.159667	0.089	4
SE_2198	0.0146667	0.016	0.00333333	0.002	0.06	0.439667	8
SE_4133	0.007	0.01	0.0316667	0.011	0.0203333	0.565333	8
SE_2993	0.0343333	0.009	0.016	0.000833333	0.011	0.158833	8
SE_3648	0.333333	0.333333	0.0173333	0.177	0.0276667	0.0126667	6
SE_3647	0.041	0.333333	0.008	0.0436667	0.00433333	0.00333333	7
SE_1460	0.126	0.00133333	0.008	0.007	0.0156667	0.0446667	6
SE_1467	0.00966667	0.0213333	0.0113333	0.0243333	0.00633333	0.083	8
SE_3916	0.0226667	0.0316667	0.000333333	0.0873333	0.239	0.0726667	4
SE_3915	0.0183333	0.018	0.003	0.006	0.186667	0.0603333	4
SE_3914	0.0423333	0.0456667	0.002	0.00533333	0.0273333	0.008	7
SE_5775	0.0823333	0.0146667	0.00566667	0.001	0.546167	1	8
SE_5774	0.004	0.026	0.0103333	0.0133333	0.0953333	0.0436667	4
SE_5772	0	0.111667	0.077	0.0516667	0.285667	0.110333	4
SE_5779	0.00433333	0.0363333	0.0293333	0.00433333	0.00666667	0.001	7
SE_1644	0.00133333	0.466667	0.00466667	0.0563333	0.0475	0.018	7
SE_1641	0.003	0.0166667	0.042	0.000666667	0.031	0.0396667	2
SE_1640	0.002	0.001	0.00833333	0	0.008	0.0583333	8
SE_5618	0.2	0.0253333	0.007	0.0663333	0.00633333	0.00566667	6
SE_5610	0.2855	0.0413333	0.00533333	0.00433333	0	0.0316667	6
SE_2204	0.000666667	0.1145	0.001	0.103	0.0196667	0.008	7
SE_2200	0.00266667	0.003	0.0663333	0.0643333	0.00366667	0.022	2
SE_4696	0.126	0	0.013	0.175	0.00333333	0.348	3
SE_4699	0.00166667	0.004	0.014	0.0183333	0.03	0.004	1
SE_8971	0.032	0.283	0.0106667	0.013	0.0343333	0.001	7
SE_230	0.0123333	0.099	0.00866667	0.0876667	0.255667	0.0236667	4
SE_232	0.0286667	0.152	0.059	0.0256667	0.118	0.0546667	7
SE_8973	0.00733333	0.000333333	0.388667	0.0035	0.00733333	0.0103333	2
SE_7924	0.0626667	0.0226667	0.3115	0.00333333	0.00333333	0.0106667	2
SE_7920	0.0773333	0.00633333	0.0216667	0.003	0.03	0.546333	8
SE_2348	0.001	0.005	0.0926667	0.00233333	0.176	0.00266667	4
SE_2346	0.0943333	0.00466667	0.0113333	0.0226667	0.0206667	0.008	6
SE_4965	0.0556667	0.00866667	0.00266667	0.00133333	0.0236667	0.00166667	6
SE_4964	0.0493333	0.0106667	0.000333334	0.5	0.052	0.000333333	5
SE_3342	0.154	0.0156667	0.00733333	0.033	0.118	0.094	6
SE_6199	0.5	0.0506667	0.001	0.2745	0.0936667	0.255333	6
SE_1936	0.0143333	0.000333333	0.0166667	0.0223333	0.024	0.002	1
SE_6197	0.063	0.049	0.0716667	0.00666667	0.0506667	0.003	2
SE_8130	0.029	0.00466667	0.0213333	0.0203333	0.05	0.00133333	4
SE_8131	0.00266667	0.3535	0.555667	0.048	0.008	0.391333	2
SE_2834	0.00333333	0.00166667	0.038	0.036	0.0133333	0.00633333	2
SE_1932	0.014	0.017	0.00233333	0.0253333	0.018	0.1	8
SE_6442	0.0176667	0.333333	0.022	0.00833333	0.065	0.004	7
SE_3121	0.0216667	0.246333	0.036	0.046	0.00866667	0.0766667	7
SE_6446	0.0463333	0.597	0.00766667	0.119667	0.025	0.00266667	7
SE_3127	0.005	0.0633333	0.0223333	0.0146667	0.011	0.0386667	7
SE_6445	0.00233333	0.7	0.043	0.013	0.0506667	1	8
SE_5189	0.0226667	0.0976667	0.00666667	0.596333	0.019	0.0333333	5
SE_5180	0.006	0.0466667	0.0346667	0.0226667	0.0166667	0.333333	8
SE_5184	0.0666667	0.0533333	0.001	0.029	0.0356667	0.00133333	6
SE_6501	0.078	0.223333	0.244	0.0963333	0.00766667	0.0183333	2
SE_4362	0.0426667	0.044	0.0156667	0.009	0.0793333	0.045	4
SE_4366	0.067	0.002	0.019	0.000333333	0.0616667	0.021	6
SE_8839	0.0206667	0.001	0.007	0.02	0.0306667	0.000666667	1
SE_1259	0.0726667	0.00433333	0.0665	0.00266667	0.0205	0.0576667	6
SE_1256	0.025	0.0876667	0.0725	0.00266667	0.076	0.00266667	7
SE_1253	0.0916667	0.00633333	0.0233333	0.015	0.019	0.00166667	6
SE_8831	0.058	0.318	0.0273333	0.0666667	1	0.0926667	4
SE_4750	0.0183333	0.00433333	0.112333	0.0186667	0.0446667	0.0393333	2
SE_4754	0.0323333	0.285667	0.0316667	0.00233333	0.0736667	0.076	7
SE_6202	0.0218333	0.152333	0.173667	0.00133333	0.008	0.335667	8
SE_5406	0.092	0.004	0.00333333	0.053	0.0106667	0.000666667	6
SE_5404	0.0476667	0.00366667	0.0423333	0.0483333	0.0346667	0.0346667	6
SE_7556	0.000666667	0.006	0.198667	0.034	0.0216667	0.00666667	2
SE_7555	0.0133333	0.00366667	0.0243333	0.0286667	0.00966667	0.001	5
SE_7553	0.006	0.001	0.176	0.08	0.5065	0.009	4
SE_7551	0.00233333	0.006	0.0583333	0	0.333	0.00166667	4
SE_7559	0.111333	0.0103333	0.000333333	0.37	0.00566667	0.0286667	5
SE_7127	0.5	0.0136667	0.024	0.2355	0.385167	0.0426667	6
SE_7124	0.000333333	0.0393333	0.0436667	0.000666667	0.00633333	0.00433333	2
SE_7125	0.00933333	0.0303333	0.0203333	0.00166667	0.0146667	0.607	8
SE_7123	0.000333333	0.116	0.0126667	0.1845	0.0156667	0.00166667	5
SE_7129	0.00266667	0.0873333	0.005	0.005	0.06	0.0293333	7
SE_8677	0.007	0.169667	0.0113333	0.123333	0.00933333	0.0196667	7
SE_8676	0.00866667	0.253333	0.039	0.003	0.003	0.003	7
SE_8673	0.013	0.017	0.184333	0.003	0.0946667	0.0271667	2
SE_8670	0.032	0.139667	0.006	0.011	0.00133333	0.002	7
SE_8678	0.00533333	0.0113333	0.0336667	0.00133333	0.00166667	0.101	8
SE_1401	0.0173333	0.00733333	0.0213333	0.118833	0.034	0.00666667	5
SE_1400	0.426333	0.007	0.004	0.179333	0.00166667	0.084	6
SE_1406	0.001	0.004	0.009	0.146	0.0493333	0.00466667	5
SE_1409	0.00333333	0.04	0.00366667	0.0736667	0.0846667	0.00466667	1
SE_3667	0.0573333	0.002	0.0696667	0.0583333	0.00333333	0.002	2
SE_3661	0.00333333	0.000333333	0.009	0.0676667	0.009	0.546667	8
SE_3662	0.00533333	0.00266667	0.00366667	0.127667	0.002	0.016	5
SE_3939	0.0493333	0.00433333	0.312	0.0553333	0.0316667	0.013	2
SE_5797	0.169	0.332	0.368333	0.035	0.008	0.125	2
SE_5794	0.00133333	0.0363333	0.00133333	0.242667	0.173667	0.00133333	5
SE_1207	0.0323333	0.0196667	0.0243333	0.0306667	0.00133333	0.00533333	6
SE_2229	0.00166667	0.148	0.00333333	0.0576667	0.0136667	0.0176667	7
SE_2227	0.001	0.013	0.055	0.00133333	0.0553333	0.003	2
SE_3141	0.0156667	0.0333333	0.00366667	0.333	0.003	0.104333	5
SE_5899	0.0346667	0.006	0.008	0.0393333	0.018	0.00766667	5
SE_7495	0.057	0.0353333	0.000333333	0.3235	0.0293333	0.014	5
SE_7492	0.009	0.000333333	0.147667	0.0396667	0.131333	0.00933333	2
SE_5891	0.0203333	0.0143333	0.00433333	0.002	0.0513333	0.00933333	4
SE_5896	0.00233333	0.008	0.0186667	0.0313333	0.054	0.201	8
SE_2322	0.0713333	0.0883333	0.00333333	0.00233333	0.5	0.00283333	4
SE_2324	0.00166667	0.0173333	0.140333	0.00266667	0.0483333	0.000333333	2
SE_7941	0.2915	0.00566667	0.013	0.014	0.0133333	0.00233333	6
SE_2328	0.011	0.0123333	0.00966667	0.017	0.087	0.0956667	8
SE_4944	0.021	0.003	0.123	0.00933333	0.314667	0.107333	4
SE_4943	0.039	0.006	0.541	0.0303333	0.365667	0.102333	2
SE_4949	0.005	0.0126667	0.007	0.0616667	0.056	0.000666667	1
SE_1498	0.0726667	0.00766667	0.0116667	0.00566667	0.0823333	0.0956667	8
SE_3320	0.00566667	0.00166667	0.0176667	0.001	0.0545	0.00633333	4
SE_3325	0.0123333	0.126667	0.0176667	0.005	0.013	0.0333333	7
SE_3327	0.00133333	0	0.0371667	0.0163333	0.142	0.042	4
SE_2816	0.00366667	0.00366667	0.00233333	0.0456667	0.219667	0.678	8
SE_8116	0.00266667	0.111	0.00366667	0.034	0.0166667	0.226	8
SE_3490	0.455	0.00533333	0.671	0.579667	0.000333333	0.001	2
SE_3497	0.0175	0.008	0.689667	0.0113333	0.00633333	0.0263333	2
SE_1812	0.00233333	0.031	0.216333	0.0833333	0.245667	0.003	1
SE_7379	0.0326667	0.001	0.026	0.182667	0.00966667	0.0173333	5
SE_7372	0.333333	0.0276667	0.0183333	0.0333333	0.0576667	0.136	6
SE_7371	0.0733333	0.033	0.0193333	0.0233333	0.0256667	0.022	6
SE_7376	0.001	0.144333	0.00366667	0.048	0.218167	0.001	4
SE_1231	0.006	0.00366667	0.006	0.109667	0.0276667	0.144	3
SE_1234	0.0201667	0.001	0.945	0.5	0.000333333	0.427	2
SE_1236	0.137333	0.0103333	0.0156667	0.657	0.2365	0.376	3
SE_4778	0.183667	0	0.000666666	0.00533333	0.003	0.047	6
SE_4773	0.00133333	0.208333	0.0173333	0.0706667	0.000666667	0.00866667	7
SE_4771	0.001	0.187667	0.006	0.013	0.151	0.002	7
SE_6226	0.0363333	0.0836667	0.032	0.0103333	0.00766667	0.084	7
SE_6225	0.00266667	0.051	0.0133333	0.0306667	0.0236667	0.021	7
SE_6958	0.0173333	0.00333333	0.196	0.0416667	0.00133333	0.466	8
SE_15	0.0293333	0.0173333	0.041	0.098	0.096	0.0303333	1
SE_14	0.00533333	0.224333	0.006	0.0103333	0.333333	0.0223333	4
SE_16	0.0816667	0.00233333	0.0446667	0.035	0.023	0.212	8
SE_11	0.195	0.326333	0.002	0.2395	0.0505	0.00933333	7
SE_10	0.0593333	0.0143333	0.195	0.209	0.350333	0.205167	1
SE_13	0.230333	0.024	0.00566667	0.085	0.0103333	0.0816667	6
SE_19	0.008	0.00366667	0.024	0.013	0.0303333	0.127	8
SE_5425	0.002	0.002	0.0413333	0.009	0.0323333	0.002	2
SE_5424	0.029	0.00733333	0.0603333	0.0163333	0.006	0.243667	8
SE_7579	0.0383333	0.00166667	0.00466667	0.595333	0.00566667	0.006	5
SE_4170	0.1405	0.0216667	0.0123333	0.008	0.0926667	0.0626667	6
SE_7140	0.000666667	0.00566667	0.00733333	0.216333	0.5	0.00333333	1
SE_7149	0.018	0.00633333	0.0556667	0.0103333	0.125167	0.017	4
SE_6767	0.002	0.046	0.002	0.035	0.005	0.00766667	7
SE_6765	0.002	0.137	0.00366667	0.003	0.215667	0.042	4
SE_6762	0.000333334	0	0.309	0.048	0.084	0.000666667	2
SE_8653	0.29	0.00366667	0.01	0.0336667	0.071	0.0936667	6
SE_8655	0.183333	0.0143333	0.000333334	0.0186667	0.099	0.102667	6
SE_1425	0.016	0.0101667	0.001	0.142333	0.0803333	0.0813333	3
SE_1426	0.133667	0.0173333	0.00233333	0.00266667	0.037	0.0503333	6
SE_1420	0.000333333	0.000333333	0.00133333	0.00466667	0.0473333	0.057	8
SE_3689	0.3235	0.0143333	0.128	0.001	0.0446667	0.303333	6
SE_3684	0.00766667	0.0186667	0.00466667	0.00466667	0.00133333	0.000666667	7
SE_7748	0.0363333	0.00333333	0.011	0.00566667	0.00533333	0.0626667	8
SE_1681	0.002	0.019	0.0156667	0.003	0.0956667	0.005	4
SE_1682	0.133333	0.0963333	0.215	0.0706667	0.0486667	0.00433333	2
SE_1686	0.00233333	0.00233333	0.00433333	0.0166667	0.00933333	0.3145	8
SE_8887	0.018	0.00833333	0.124333	0.00366667	0.058	0.0113333	2
SE_2797	0.176	0.07	0.00933333	0.0296667	0.129667	0.0256667	6
SE_8239	0.0106667	0.0666667	0.667	0.3465	0.022	0.006	2
SE_8237	0.0156667	0.001	0.0366667	0.1365	0.008	0.1	3
SE_8234	0.00166667	0.141333	0.00233333	0.0466667	0.00433333	0.00133333	7
SE_2242	0.0383333	0.007	0.0466667	0.00966667	0.411	0.00966667	4
SE_2245	0.0473333	0.00466667	0.00233333	0.0433333	0.0296667	0.0143333	6
SE_7966	0.148	0.262	0.1965	0.00533333	0.148667	0.333333	8
SE_7969	0.0293333	0.00933333	0.009	0.00933333	0.00233333	0.00666667	6
SE_8884	0.0903333	0.000666667	0.00366667	0.00333333	0.0253333	0.0576667	6
SE_279	0.0566667	0.0506667	0.0566667	0.003	0.00833333	0.0213333	6
SE_275	0.002	0.049	0.0223333	0.069	0.017	0.00833333	5
SE_272	0.00166667	0.0546667	0.005	0.00166667	0.095	0.00866667	4
SE_3006	0.0126667	0.00533333	0.0356667	0.0163333	0.0556667	0.0933333	8
SE_3308	0.191333	0.012	0.0286667	0.00633333	0.035	0.0123333	6
SE_6158	0.00733333	0.0873333	0.00666667	0.002	0.0283333	0.114333	8
SE_3302	0.009	0.0463333	0.00833333	0.00466667	0.00833333	0.0116667	7
SE_3300	0.00433333	0.00733333	0.009	0.029	0.0186667	0.0506667	3
SE_3304	0.042	0.067	0.00166667	0.0133333	0.054	0.100333	8
SE_2873	0.0233333	0.00833333	0.00866667	0.0486667	0.008	0.00366667	5
SE_6484	0.0476667	0.285	0.0163333	0.0433333	0.008	0.176333	7
SE_6485	0.0246667	0.0146667	0.00366667	0.216	0.000333333	0.343333	3
SE_6489	0.118333	0.054	0.007	0.0206667	0.011	0.0343333	6
SE_4099	0.000666667	0.141	0.0303333	0.093	0.00766667	0.049	7
SE_4093	0.203	0.0293333	0.01	0.246	1	0.416333	4
SE_8465	0.0366667	0.029	0.1	0.232	0.0323333	0.000666667	5
SE_7681	0.009	0.333333	0.027	0.00766667	0.255333	0.000333334	7
SE_7680	0.0233333	0.016	0.031	0.147333	0.615	0.0116667	4
SE_7687	0.024	0.0166667	0.00533333	0.0486667	0.26	0.058	4
SE_7685	0.0983333	0.000333333	0.00933333	0.01	0.323667	0.25	4
SE_4329	0.0146667	0.0153333	0.125333	0.00166667	0.0203333	0.0223333	2
SE_4328	0.0466667	0.001	0.138667	0.00133333	0.0443333	0.0856667	2
SE_7353	0.00266667	0.0123333	0.016	0.0433333	0.0163333	0	5
SE_7352	0.019	0.009	0.160333	0.018	0.008	0.006	2
SE_7359	0.000666667	0.003	0.00533333	0.003	0.281	0.00133333	4
SE_8797	0.000666667	0.0643333	0.083	0.00866667	0.0156667	0.00133333	2
SE_8798	0.222	0.0623333	0.0106667	0.0426667	0.00666667	0.0186667	6
SE_2491	0.00233333	0.003	0.003	0.0466667	0.00333333	0.001	5
SE_5057	0.019	0.074	0.012	0.0106667	0.816	0.0113333	4
SE_5051	0.002	0.0406667	0.00766667	0.063	0.0173333	0.004	5
SE_5059	0.004	0.0676667	0.00466667	0.0113333	0.9275	0.0293333	4
SE_1741	0.00166667	0.089	0.0196667	0.083	0.003	0.579	8
SE_1748	0.128333	0.00266667	0.121333	0.001	0.000666667	0.0103333	6
SE_5445	0.0133333	0.00933333	0.00433333	0.0396667	0.006	0.0495	3
SE_599	0.005	0.0106667	0.00533333	0.001	0.042	0.001	4
SE_591	0.0863333	0.0193333	0.00133333	0.109667	0.378	0.0206667	4
SE_590	0.109667	0.0883333	0.0126667	0.00133333	0.628667	0.236833	4
SE_7519	0.0893333	0.00833333	0.00466667	0.0116667	0.1335	0.0163333	4
SE_7512	0.01	0.00233333	0.00566667	0.005	0.161333	0.162	8
SE_735	0.003	0.666667	0.0206667	0.007	0.004	0.252667	7
SE_732	0.143	0.01	0.0103333	0.001	0.034	0.0113333	6
SE_4159	0.00866667	0.000666667	0.00166667	0.00733333	0.0186667	0.143667	8
SE_4153	0.0133333	0.002	0.0443333	0.0333333	0.013	0.008	2
SE_4150	0.0666667	0.006	0.0103333	0.0196667	0.1725	0.0336667	4
SE_7162	0.000666667	0.008	0.00366667	0.143667	0.032	0.241667	3
SE_7166	0.5	0.004	0.0336667	0.00166667	0.0126667	0.021	6
SE_6741	0.153333	0.044	0.0106667	0.005	0.3225	0.0553333	4
SE_3519	0.0223333	0.00433333	0.0153333	0.0243333	0.0936667	0.004	4
SE_3513	0.003	0.00366667	0.00533333	0.0213333	0.115833	0.0143333	4
SE_5200	0.000333333	0.00133333	0.00933333	0.005	0.00366667	0.0263333	8
SE_8325	0.00533333	0.06	0.031	0.032	0.00133333	0.195333	8
SE_1912	0.333333	0.0143333	0.00733333	0.00366667	0.03	0.084	6
SE_1914	0.007	0.0103333	0.008	0.0236667	0.00633333	0.007	5
SE_8464	0.005	0.026	0.002	0.004	0.297	0.004	4
SE_1006	0.00433333	0.002	0.002	0.354333	0.0725	0.0106667	5
SE_1005	0.175667	0.001	0.0303333	0.405333	0.0713333	0.003	5
SE_1009	0.002	0.00366667	0.00266667	0.0806667	0.7005	0.0346667	4
SE_2260	0.058	0.002	0.00166667	0.615	0.0136667	0.00433333	5
SE_2266	0.0133333	0.00366667	0.0243333	0.012	0.00866667	0.0606667	8
SE_2268	0.151667	0.00166667	0.0436667	0.00966667	0.193333	0.0143333	4
SE_4637	0.0146667	0.002	0.0173333	0	0.0736667	0.068	4
SE_4636	0.034	0.0446667	0.0256667	0.000333333	0.00966667	0.150667	8
SE_4635	0.00366667	0.033	0.0273333	0.0356667	0.0113333	0.0146667	5
SE_4632	0.5	0.689667	0.0146667	0.0466667	0.11	0.0646667	7
SE_2518	0.00266667	0.00233333	0.037	0.0646667	0.0636667	0.00266667	1
SE_7988	0.003	0.0286667	0.02	0.525	0.02	0.008	5
SE_7984	0.00533333	0.00366667	1	0.208667	0.002	0.537667	2
SE_7986	0.000666666	0.025	0.224333	0.036	0.01	0.0233333	2
SE_4987	0.0103333	0.00733333	0.0316667	0.001	0.0163333	0.002	2
SE_2515	0.0213333	0.0675	0.0433333	0.327333	0.0116667	0.005	5
SE_8314	0.00133333	0.0436667	0.014	0.008	0.015	0.0353333	7
SE_8310	0.022	0.006	0.446333	0.005	0.003	0.431	2
SE_6176	0.0246667	0.0216667	0.0396667	0.00233333	0.00766667	0.0136667	2
SE_6174	0.00433333	0.003	0.055	0.001	0.2755	0.00133333	4
SE_6179	0.032	0.007	0.276333	0.01	0.0126667	0.0326667	2
SE_3180	0.01	0.00266667	0.0486667	0.0306667	0.00566667	0.137667	8
SE_3187	0.001	0.017	0.5	0.001	0.006	0.00366667	2
SE_2854	0.00633333	0.0216667	0.0133333	0.031	0.005	0.0746667	8
SE_2850	0.0296667	0.00333333	0.00866667	0.00166667	0.106833	0.00233333	4
SE_8408	0.0556667	0.00833333	0.007	0.0396667	0.220167	0.144	4
SE_3721	0.002	0.0126667	0.00866667	0.006	0.0213333	0.00833333	4
SE_3722	0.000666667	0.00266667	0.0163333	0.003	0.02	0.004	4
SE_1580	0.0126667	0.0266667	0.511667	0.0243333	0.0413333	0.000666667	2
SE_1581	0.002	0.00533333	0.0233333	0.0756667	0.0123333	0.00533333	5
SE_5078	0.009	0.436667	0.00133333	0.110667	0.011	0.0173333	7
SE_5077	0.00333333	0.0386667	0.00233333	0.666667	0.0395	0.0103333	5
SE_5075	0.311333	0.0386667	0.012	0.034	0.0753333	0.115333	6
SE_1764	0.0373333	0.00933333	0.0623333	0.008	0.222	0.003	4
SE_1765	0.215	0.195	0.000666667	0.0523333	0.0123333	0.00133333	6
SE_1763	0.015	0.039	0.00133333	0.0146667	0.00333333	0.0976667	8
SE_6918	0.00466667	0.00233333	0.01	0.5	0.124	0.0196667	5
SE_6910	0.0136667	0.002	0.103	0.00133333	0.199333	0.175667	4
SE_6914	0.022	0.00966667	0.000333333	0.0113333	0.0253333	0.0813333	8
SE_6915	0	0.001	0.00133333	0.0485	0.209667	0.0396667	4
SE_6916	0.000666667	0.00333333	0.00266667	0.225	0.309667	0.00166667	1
SE_58	0.071	0.0813333	0.0183333	0.0163333	0.735	0.00466667	4
SE_5468	0.166	0.037	0.099	0.00766667	0.0243333	0.00633333	6
SE_5464	0.0866667	0.02	0.0356667	0.061	0.2515	0	4
SE_8980	0.035	0.04	0.00733333	0.022	0.00566667	0.028	7
SE_7535	0.0236667	0.155	0.037	0.000333333	0.316667	1	8
SE_7530	0.00266667	0.048	0.117	0.183833	0.00933333	0.24	3
SE_719	0.007	0.000333333	0.096	0.0163333	0.00733333	0.00933333	2
SE_718	0.0456667	0.001	0.0383333	0.103667	0.000666667	0.005	5
SE_715	0.032	0.00966667	0.005	0.0673333	0.1	0.000666667	1
SE_2118	0.057	0.0193333	0.0256667	0.017	0.021	0.00366667	6
SE_2115	0.0126667	0.037	0.0283333	0.0256667	0.00933333	0.0786667	8
SE_2116	0.333333	0.086	0.00366667	0.019	0.00233333	0.0833333	6
SE_2110	0.006	0.018	0.000333334	0.136	0.001	0.00133333	5
SE_3531	0.106667	0.003	0.0116667	0.0123333	0.014	0.281167	8
SE_5261	0.022	0.000333333	0.000666667	0.0156667	0.108	0.00166667	4
SE_5260	0.022	0.0116667	0.001	0.0193333	0.033	0.008	1
SE_8611	0	0.251667	0.0133333	0.00233333	0.000333333	0.139	7
SE_5265	0.0113333	0.000333333	0.00566667	0.1915	0.00966667	0.065	5
SE_5269	0.122333	0.039	0.00733333	0.164	0.200667	0	1
SE_5268	0.00233333	0.0166667	0.00933333	0.0633333	0.073	0.00666667	1
SE_8619	0.0383333	0.00966667	0.00633333	0.00333333	0.00133333	1	8
SE_1976	0.01	0.000666667	0.0133333	0.00633333	0.001	0.100333	8
SE_523	0.128333	0.001	0.0746667	0.00866667	0.00466667	0.00333333	6
SE_8168	0.009	0.013	0.00266667	0.0626667	0.087	0.00233333	1
SE_1744	0.003	0.0273333	0.0633333	0.0173333	0.00433333	0.007	2
SE_1210	0.00133333	0.0906667	0.1	0.00866667	0.0446667	0.00766667	2
SE_1393	0.00633333	0.0236667	0.045	0.00166667	0.00866667	0.0866667	8
SE_1391	0.087	0.100667	0.000666667	0.00133333	0.160667	0.0156667	4
SE_1743	0.0883333	0.003	0.011	0.001	0.0236667	0.001	6
SE_1398	0.294	0.229333	0.077	0.006	0.037	0.001	6
SE_1020	0.003	0.009	0.00866667	0.0413333	0.002	0.049	3
SE_1023	0	0.073	0.0113333	0.00533333	0.333333	0.0533333	4
SE_1027	0.0476667	0.0306667	0.000333333	0.0263333	0.013	0.00733333	6
SE_1029	0.00233333	0.043	0.007	0.333333	0.222333	0.009	5
SE_2288	0.0383333	0.00233333	0.00433333	0.0283333	0.00866667	0.00266667	6
SE_2289	0.002	0.0563333	0.000666667	0.00433333	0.0186667	0.154	8
SE_6410	0.002	0.00666667	0.000333333	0.7895	0.016	0.003	5
SE_4611	0.0493333	0.004	0.4795	0.3645	0.447667	0.00666667	1
SE_4612	0.0256667	0.00366667	0.4985	0.364167	0.0286667	0.000333334	2
SE_3179	0.005	0.005	0.039	0.0246667	0.0376667	0.0803333	8
SE_3883	0.00166667	0.0256667	0.0286667	0.00266667	0.222333	0.011	4
SE_3882	0.00333333	0.0113333	0.00533333	0.0823333	0	0.0166667	5
SE_3887	0.00333333	0.029	0.069	0.00333333	0.024	0.053	2
SE_2604	0.02	0.036	0.002	0.185333	0.386167	0.0273333	1
SE_941	0.124	0.109	0.00133333	0.012	0.142	0.027	4
SE_949	0.00466667	0.0236667	0.003	0.166	0.001	0.295	3
SE_6113	0.033	0.00966667	0.0226667	0.00233333	0.0133333	0.0456667	8
SE_6115	0.000333334	0.005	0.00233333	0.00433333	0.004	0.03	8
SE_8708	0.000666667	0.0583333	0.1905	0.204333	0.0705	0.001	5
SE_367	0.00833333	0.0106667	0.008	0.290333	0.016	0.369667	3
SE_360	0.0113333	0.013	0.162333	0.00433333	0.001	0.333333	8
SE_369	0.00466667	0.002	0.0173333	0.121667	0.0545	0.128	3
SE_4059	0.0876667	0.0476667	0.666667	0.00133333	0.0626667	0.0146667	2
SE_7648	0.169333	0.00733333	0	0.0206667	0.008	0.00333333	6
SE_7646	0.021	0.004	0.007	0.0443333	0.0223333	0.032	3
SE_7641	0.0196667	0.339333	0.089	0.00566667	0.00766667	0.002	7
SE_7640	0.068	0.111667	0.0366667	0.0693333	0.318667	0.00266667	4
SE_8428	0.0193333	0.061	0.00766667	0.002	0.143	1	8
SE_8429	0.0166667	0.012	0.008	0.07	0.002	0.143	3
SE_8421	0.0216667	0.032	1	0.3665	0.0206667	0.333333	2
SE_7393	0.00633333	0.00266667	0.0186667	0.140333	0.009	0.084	3
SE_7395	0.00166667	0.026	0.0126667	0.00766667	0.00633333	1	8
SE_8288	0.0136667	0.018	0.015	0.197	0.00666667	0.043	5
SE_8289	0.00366667	0.016	0.009	0.142	0.00266667	0.007	5
SE_8287	0.00466667	0.00266667	0.000333333	0.012	0.001	0.005	5
SE_8282	0.008	0.171	0.00666667	0.209333	0.049	0.00533333	5
SE_8283	0.00533333	0.190667	0.004	0.2	0.073	0.0153333	5
SE_1568	0.00366667	0.014	0.132	0.176	0.0173333	0.00566667	5
SE_1565	0.011	0.00633333	0.036	0.225333	0.0223333	0.009	5
SE_1566	0.0103333	0.00766667	0.001	0.0496667	0.012	0.0103333	5
SE_5013	0.00766667	0.0123333	0.0783333	0.0136667	0.0606667	0.000666667	2
SE_5014	0.00566667	0	0.0976667	0.007	0.011	0.087	2
SE_1708	0.00833333	0.0166667	0.0273333	0.042	0.134333	0.00733333	4
SE_1707	0.00966667	0.03	0.1785	0.0166667	0.000666667	0.00433333	2
SE_6931	0.0113333	0.011	0.219667	0.008	0.0213333	0.0126667	2
SE_6288	0.049	0.7025	0.211	0.016	0.013	0.00333333	7
SE_72	0.004	0.166667	0.0156667	0.0586667	0.184833	0.519333	8
SE_71	0.0263333	0.011	0.011	0.208	0.097	0.037	5
SE_78	0.00733333	0.00366667	0.00233333	0.008	0.018	0.012	1
SE_7881	0.003	0.00266667	0.0493333	0.0113333	0.182	0.244667	8
SE_2545	0.00266667	0.035	0.00266667	0.018	0.00466667	0.00866667	7
SE_2542	0.00833333	0.0146667	0.007	0.00566667	0.004	0.003	7
SE_2549	0.002	0.00333333	0.0246667	0.00133333	0.180333	0.0376667	4
SE_556	0.00233333	0.0193333	0.018	0.00666667	0.131667	0.00633333	4
SE_880	0.174333	0.00166667	0.047	0.055	0.0516667	0.022	6
SE_4863	0.00966667	0.0573333	0.09	0.096	0.003	0.401667	8
SE_4860	0.00266667	0.0143333	0.0443333	0.147	0.0106667	0.000666666	5
SE_779	0.0403333	0.06	0.027	0.100667	0.000666667	0.113667	3
SE_773	0.00166667	0.00366667	0.358667	0.000333334	0.0556667	0.007	2
SE_775	0.0363333	0.0246667	0.06	0.00966667	0.03	0.001	2
SE_2136	0.021	0.244667	0.00566667	0.00766667	0.00466667	0.022	7
SE_2134	0.0523333	0.139333	0.00233333	0.022	0.0133333	0.101667	7
SE_2139	0.000333333	0.1	0.207	0.127333	0.247333	0.002	1
SE_6705	0.00233333	0.0223333	0.0113333	0.0956667	0.004	0.00766667	5
SE_6707	0.058	0.023	0.00266667	0.0136667	0.125	0.00533333	4
SE_3556	0.00433333	0.381	0.0933333	0.256667	0.181	0.150333	7
SE_3559	0.123333	0.279667	0.0746667	0.012	0.00666667	0.0226667	7
SE_8999	0.254	0.0373333	0.001	0.006	0.0866667	0.0186667	6
SE_8365	0.212333	0.0133333	0.022	0.000666667	0.00566667	0.002	6
SE_8366	0.15	0.00133333	0.0303333	0.00533333	0.0643333	0.0276667	6
SE_5240	0.0683333	0.065	0.006	0.046	0.0815	0.0766667	1
SE_1955	0.0206667	0.007	0.00266667	0.333333	0.333333	0.00733333	1
SE_1954	0.0676667	0.00566667	0.0146667	0.1795	0.00733333	0.136333	3
SE_1953	0.001	0.00666667	0.007	0.003	0.0203333	0.0916667	8
SE_1952	0.00366667	0.00433333	0.0393333	0.00266667	0.0376667	0.00533333	2
SE_4266	0.271667	0.0443333	0.0296667	0.0673333	0.555	0.00533333	4
SE_7072	0.037	0.0171667	0.000333334	0.303	0.0196667	0.00466667	5
SE_7078	0.002	0.000666667	0.057	0.268667	0.035	0.0403333	5
SE_7079	0.159	0.017	0.001	0.142333	0.00866667	0.8	8
SE_5596	0.00433333	0.0283333	0.0163333	0.00833333	0.002	0.067	8
SE_5847	0.00866667	0.0246667	0.00233333	0.0373333	0.01	0.0705	3
SE_9010	0.0393333	0.162	0.192667	0.00333333	0.345	0.00333333	4
SE_5844	0.0156667	0.012	0.00866667	0.0106667	0.238	0.0676667	4
SE_5843	0.0223333	0.0953333	0.0686667	0.0776667	0.189	0.00366667	4
SE_5841	0.111	0.0676667	0.187333	0.043	0.190333	0.0346667	4
SE_8228	0.00133333	0.0416667	0.058	0.035	0.0106667	0.000666666	2
SE_1047	0.0953333	0.0316667	0.016	0.0653333	0.103333	0.00533333	1
SE_8224	0.233333	0.00966667	0.0393333	0	0.000333333	0.0716667	6
SE_4670	0.133333	0.00566667	0.00166667	0.00433333	0.00633333	0.182667	8
SE_4676	0.0253333	0.0236667	0.233	0	0.003	0.006	2
SE_4674	0.15	0.00866667	0.014	0.027	0.031	0.02	6
SE_8226	0.299667	0.0596667	0.380667	0.094	0.0226667	0.0975	2
SE_5817	0.0363333	0.0253333	0.0316667	0.00533333	0.00633333	0.027	6
SE_5818	0.00633333	0.00266667	0.0753333	0.0196667	0.005	0.001	2
SE_961	0.005	0.0673333	0.0103333	0.125	0.00566667	0.154333	3
SE_963	0.00633333	0.005	0.0893333	0.0643333	0.145167	0.224667	8
SE_3017	0.057	0.000333333	0.003	0.00566667	0.229333	0.8	8
SE_6133	0.0153333	0.171333	0.00366667	0.000333333	0.027	0.00566667	7
SE_3015	0.00333333	0.00266667	0.008	0.127333	0.0316667	0.00666667	5
SE_6388	0.00433333	0.00433333	0.00333333	0.026	0.018	0.0146667	5
SE_342	0.551	0.154	0.0326667	0.0306667	0.406667	0.333333	6
SE_343	0.000333333	0.0556667	0.02	0.6685	0.0496667	0.177667	5
SE_345	0.00333333	0.449	0.001	0.008	0.128	0.027	7
SE_346	0.0243333	0.001	0.0556667	0.00533333	0.111	0.0223333	4
SE_347	0.00266667	0.001	0.00166667	0.0263333	0.055	0.003	1
SE_348	0.02	0.0556667	0.00266667	0.333333	0.007	0.018	5
SE_349	0.008	0.00433333	0.116	0.177667	0.04	0.286	3
SE_2097	0.00166667	0.0276667	0.191	0.0156667	0.317667	0.00233333	4
SE_8264	0.00333333	0.00133333	0.0216667	0.287667	0.0116667	0.00233333	5
SE_4079	0.0676667	0.000333333	0.192667	0.099	0.00633333	0.0246667	2
SE_4078	0.134667	0.00233333	0.065	0.023	0.243333	0.0113333	4
SE_7663	0.00133333	0.017	0.01	0.2365	0.0906667	0.00333333	5
SE_2896	0.00366667	0.0206667	0.003	0.000666666	0.005	0.162	8
SE_4381	0.2065	0.000666667	0.00233333	0.0193333	0.000333333	0.0613333	6
SE_3762	0.052	0.0433333	0.00133333	0.086	0.214	0.176667	1
SE_3766	0.00933333	0.0133333	0.006	0.163667	0.0166667	0.0136667	5
SE_1544	0.00133333	0.00466667	0.00466667	0.000666667	0.023	0.048	8
SE_5036	0.634667	0.119667	0.005	0.001	0.0356667	0.137333	6
SE_5037	0.291333	0.0113333	0.0126667	0.484	0.01	0.0773333	5
SE_5034	0.00766667	0.0796667	0.0156667	0.0563333	0.00133333	0.165	8
SE_8009	0.00433333	0.001	0.0113333	0.005	0.00166667	0.0556667	8
SE_1721	0.00566667	0.000666667	0.124333	0.0466667	0.0783333	0.012	2
SE_1807	0.0603333	0.0746667	0.000666667	0.062	0.111333	0.0233333	1
SE_7864	0.001	0.00433333	0.0146667	0.077	0.0153333	0.548667	8
SE_2563	0.00233333	0.00266667	0.0356667	0.118	0.333333	0.00366667	4
SE_2566	0.015	0.00533333	0.368667	0.08	0.0423333	0.00366667	2
SE_2154	0	0.00566667	0.000333333	0.442	0.0133333	0.124333	5
SE_2159	0.072	0.124	0.002	0.0226667	0.0243333	0.0936667	7
SE_574	0.0483333	0.011	0.043	0.001	0.0806667	0.109667	8
SE_6095	0.004	0.00333333	0.525	0.00266667	0.007	0.0236667	2
SE_6097	0.0463333	0.0653333	0.5	0.074	1	0.105667	4
SE_6091	0.114667	0.006	0.0163333	0.00666667	0.753	0.00233333	4
SE_6098	0.006	0.0143333	0.248	0.0856667	0.001	0.121667	2
SE_753	0.087	0.00666667	0.012	0.0286667	0.01	0.0416667	6
SE_750	0.0886667	0.0476667	0.0223333	0.00466667	0.0596667	0.001	6
SE_8874	0.000666667	0.394	0.666667	0.0263333	0.007	0.003	2
SE_983	0.057	0.0166667	0.00133333	0.0143333	0.002	0.198333	8
SE_3576	0.272	0.00366667	0.0796667	0.023	0.108333	0.013	6
SE_3573	0.0263333	0.00933333	0.101333	0.0493333	0.00266667	0.0126667	2
SE_1893	0.0503333	0.000666667	0.104	0.341	0.00133333	0.0183333	5
SE_1899	0.009	0.214667	0.00733333	0.000166667	0.0246667	0.00933333	7
SE_4247	0.0116667	0.0516667	0.00433333	0.0336667	0.0143333	0.098	8
SE_4242	0.00266667	0.0696667	0.11	0.009	0.0266667	0.0133333	2
SE_7054	0.00266667	0.002	0.00566667	0.109	0.0906667	0.264333	8
SE_2716	0.0116667	0.063	0.189667	0.0116667	0.001	0.000666667	2
SE_2715	0.380333	0.0446667	0.0183333	0.0193333	0.00133333	0.333333	6
SE_6749	0.195667	0.0236667	0.00366667	0.021	0.002	0.00766667	6
SE_4650	0.000333333	0.577667	0.0383333	0.575667	0.0396667	0.00933333	7
SE_6842	0.012	0.095	0.414667	0.465	0.00166667	0.07	5
SE_6873	0.008	0.014	0.006	0.0663333	0.0505	0.004	5
SE_6870	0.00366667	0.0893333	0.0416667	0.121	0.08	0.0273333	5
SE_8329	0.0113333	0.00933333	0.00966667	0.00966667	0.028	0.0873333	8
SE_1065	0.0106667	0.398	0.000333333	0.00166667	0.0743333	0.055	7
SE_8321	0.000666667	0.000666667	0.00366667	0.00666667	0.341	0.007	4
SE_8809	0.00266667	0.0166667	0.032	0.00433333	0.00866667	0.079	8
SE_5524	0.00166667	0.00666667	0.0776667	0.6755	0.0385	0.00133333	5
SE_5831	0.00733333	0.0403333	0.02	0.163	0.005	0.008	5
SE_323	0.016	0.0426667	0.00233333	0.0433333	0.002	0.487	8
SE_325	0.00366667	0.0573333	0.0123333	0.0296667	0.0766667	0.448	8
SE_4010	0.005	0.579667	0.245	0.414833	0.0136667	0.128667	7
SE_5913	0.023	0.215333	0.00233333	0.156	0.0446667	0.00366667	7
SE_7608	0.00333333	0.0346667	0.078	0.005	0.00933333	0.015	2
SE_5586	0.0133333	0.009	0.0323333	0.00566667	0.00866667	0.037	8
SE_8858	0.143333	0.333333	0.0253333	0.005	0.011	0.0106667	7
SE_1524	0.028	0.0266667	0.167	0.00566667	0.0455	0.00166667	2
SE_1525	0.0296667	0.000333333	0.083	0.000333333	0.00766667	0.01	2
SE_6514	0.230667	0.0963333	0.104	0.0193333	0.00133333	0.0141667	6
SE_6517	0	0.0363333	0.009	0.00133333	0.0536667	0.0143333	4
SE_6510	0.07	0.00566667	0.0346667	0.016	0.223	0.326333	8
SE_6512	0.00533333	0.1	0.000666667	0.026	0.00633333	0.142333	8
SE_8021	0.053	0.033	0.00166667	0.0473333	0.009	0.075	3
SE_1298	0.282	0.00733333	0.0203333	0.00733333	0.0106667	0.28	6
SE_1299	0.007	0.000666667	0.00833333	0.00866667	0.041	0.0886667	8
SE_1297	0.024	0.0616667	0.0233333	0.107333	0.0316667	0.0606667	5
SE_7840	0.0226667	0.0376667	0.000666667	0.1425	0.369	0.0103333	4
SE_7846	0.077	0.022	0.127667	0.000666667	0.106	0.161	8
SE_2502	0.022	0.256667	0.119333	0.0243333	0.24	0	7
SE_2501	0.001	0.000666667	0.000666667	0.00266667	0.0746667	0.021	4
SE_7598	0.111	0.0213333	0.00133333	0.00266667	0.014	0.001	6
SE_2607	0.0123333	0.613667	0.333333	0.368667	0.0116667	0.222667	7
SE_2172	0.00166667	0.007	0.00533333	0.00133333	0.00433333	0.465333	8
SE_2173	0.00366667	0.00133333	0.0666667	0.00433333	0.028	0.0186667	2
SE_2176	0.00966667	0.0123333	0.0103333	0.076	0.01	0.0683333	3
SE_2174	0.00433333	0.000333333	0.172667	0.0113333	0.0333333	0.0523333	2
SE_2175	0.006	0.0383333	0.006	0.5185	0.002	0.071	5
SE_5995	0.00566667	0.00366667	0.0193333	0.1335	0.014	0.165667	3
SE_6078	0.003	0.00366667	0.008	0.352	0.00933333	0.006	5
SE_6071	0.5	0.00333333	0.0853333	0.00166667	0.0586667	0.171667	6
SE_826	0.00366667	0.00133333	0.021	0.017	0.0106667	0.026	3
SE_536	0.00233333	0.0726667	0.00633333	0.205	0.003	0.0566667	5
SE_4229	0.0136667	0.005	0.0065	0.01	0.0756667	0.0456667	4
SE_4226	0.381667	0.00533333	0.156667	0.985333	0.00866667	0.0226667	5
SE_7030	0.073	0.198	0.018	0.0783333	0.142667	0.00133333	7
SE_7032	0.123667	0.00333333	0.000666667	0.0793333	0.00566667	0.002	6
SE_2770	0.012	0.0483333	0.0486667	0.00966667	0.378	0.00633333	4
SE_2774	0.0145	0.277	0.00133333	0.121333	0.0205	0.00866667	7
SE_2779	0.02	0.00233333	0.00433333	0.0433333	0.00533333	0.0303333	3
SE_5932	0.5	0.00366667	0.00733333	0.074	0.005	0.243	6
SE_1885	0.0153333	0.00566667	0.217667	0.0313333	0.0893333	0.00666667	2
SE_8573	0.00333333	0.014	0.000666667	0.438667	0.3845	0.0953333	1
SE_8574	0	0.0223333	0.00966667	0.381	0.412	0.367667	1
SE_6853	0.0253333	0.00166667	0.0256667	0	0.00833333	0.1645	8
SE_6858	0.00366667	0.00233333	0.0266667	0.237	0.189667	0.0265	1
SE_3823	0.00533333	0.00366667	0.002	0.00766667	1	0.003	4
SE_3164	0.0756667	0.166333	0.0103333	0.003	0.00166667	0.2435	8
SE_5930	0.0156667	0.001	0.0696667	0.0226667	0.00566667	0.148333	8
SE_1086	0.134333	0.00333333	0.0153333	0.0496667	0.042	0.002	6
SE_1085	0.002	0.259167	0.234667	0.012	0.0243333	0.002	7
SE_1080	0.102667	0.0393333	0.00166667	0.00566667	0.000333333	0.002	6
SE_8822	0.041	0.00866667	0.029	0.000666667	0.0276667	0.0123333	6
SE_5501	0.0133333	0.00233333	0.00233333	0.0593333	0.047	0.0923333	3
SE_5509	0.001	0.186333	0.128667	0.00666667	0.093	0.101667	7
SE_5935	0.00533333	0.003	0.0133333	0.0153333	0.02	0.163667	8
SE_3619	0.016	0.0386667	0.055	0.0546667	0.000666667	0.228	8
SE_655	0.104667	0.736667	0.0823333	0.053	0.003	0.295	7
SE_300	0.114	0.044	0.014	0.00966667	0.323333	0.0136667	4
SE_4039	0.0186667	0.148667	0.0106667	0.508333	0.013	0.016	5
SE_4030	0.162333	0.00866667	0.011	0.191	0.00266667	0.00133333	5
SE_7626	0.019	0.073	0.0586667	0.0346667	0.00133333	0.00566667	7
SE_6684	0.0413333	0.3915	0.137	0.00533333	0.152	0.147333	7
SE_6685	0	0.00433333	0.0353333	0.0526667	0.33	0.00366667	4
SE_5348	0.0103333	0.135	0.0133333	0.000666667	0.0463333	0.00333333	7
SE_8598	0.297333	0.1275	0.00233333	0.333333	0.0706667	0.222333	3
SE_5344	0.00466667	0.0533333	0.00733333	0.00933333	0.00366667	0.00133333	7
SE_8220	0.014	0.0503333	0.169	0.027	0.151	0.000333333	2
SE_8222	0.4015	0.385333	0.00666667	0.0276667	0.0618333	0.301333	6
SE_8814	0.104333	0	0.002	0.00733333	0.273167	0.014	4
SE_1507	0	0.101	0.00366667	0.0753333	0.0456667	0.055	7
SE_1504	0.002	0.0436667	0.000666666	0.0166667	0.258667	0.0493333	4
SE_6536	0.191667	0.023	0.00133333	0.00866667	0.002	0.00133333	6
SE_6537	0.0153333	0.0106667	0.132	0.00133333	0.0363333	0.000333333	2
SE_8042	0.0326667	0.0396667	0.008	0.058	0.005	0.0413333	3
SE_8047	0.0236667	0.111	0.503333	0.0933333	0.026	0.148333	2
SE_2696	0.006	0.1345	0.00133333	0.0526667	0.0156667	0.0356667	7
SE_7826	0.00166667	0.00533333	0.0466667	0.0413333	0.00533333	0.00133333	2
SE_7825	0.00133333	0.005	0.000333333	0.00133333	0.052	0.0713333	8
SE_7828	0.00633333	0.005	0.000333333	0.00766667	0.0486667	0.0103333	4
SE_2526	0.001	0.00233333	0.000666667	0.0346667	0.0398333	0.0363333	1
SE_2520	0.007	0.0813333	0.135333	0.00133333	0.002	0.00633333	2
SE_4591	0.0133333	0.052	0.0163333	0.0656667	0.005	0.006	5
SE_2664	0.0113333	0.00333333	0.0146667	0.0256667	0.074	0.293667	8
SE_6336	0.5	0.000666667	0.00633333	0.4005	0.062	0.00433333	6
SE_6337	0.083	0.00533333	0.00466667	0.001	0.0853333	0.007	4
SE_6339	0.0226667	0.439	0.0186667	0.198667	0.0233333	1	8
SE_5979	0.00366667	0.000333333	0.0136667	0.02	0	0.00166667	5
SE_5975	0.027	0.00133333	0.180667	0.00366667	0.005	0.0173333	2
SE_5973	0.006	0.0256667	0.256667	0.002	0.001	0.00266667	2
SE_6059	0.00666667	0.006	0.002	0.0333333	0.00333333	0.057	3
SE_795	0.0236667	0.183	0.0206667	0.00266667	0.00966667	0.112333	7
SE_6050	0.00233333	0.0246667	0.0553333	0.00233333	0.00166667	0.012	2
SE_6055	0.021	0.003	0.00433333	0.06	0.293	0.005	4
MXE_111	0.140667	0.01	0.131667	0.183	0.240667	0.0896667	1
MXE_112	0.185333	0.00133333	0.00466667	0.00133333	0.012	0.181667	6
MXE_113	0.0126667	0.169333	0.00766667	0.095	0.216333	0.237333	8
MXE_114	0.008	0.04	0.0713333	0.0856667	0.00666667	0.0773333	3
MXE_115	0.0743333	0.0366667	0.062	0.094	0.161333	0.209333	8
MXE_116	0.01	0.0226667	0.0786667	0.124667	0.105667	0.093	3
MXE_567	0.0343333	0.017	0.122333	0.139333	0.217333	0.141	1
MXE_604	0.0503333	0.012	0.038	0.05	0.120667	0.00366667	4
MXE_606	0.215333	0.042	0.00466667	0.122333	0.101667	0.197	6
MXE_607	0.033	0.5	0.0366667	0.28	0.182	0.421333	7
MXE_600	0.0233333	0.0906667	0.7115	0.0636667	0.147667	0.042	2
MXE_603	0.55	0.140667	0.054	0.014	0.00533333	0.0703333	6
MXE_568	0.0196667	0.134667	0.00633333	0.327	0.0266667	0.064	5
MXE_701	0.0585	0.228333	0.0983333	0.004	0.175667	0.333333	8
MXE_93	0.391667	0.125	0.0216667	0.0373333	0.189	0.1	6
MXE_765	0.0676667	0.008	0.0476667	0.0485	0.107	0.008	1
MXE_738	0.01	0.002	0.0213333	0.166667	0.134667	0.236333	3
MXE_739	0.0753333	0.175333	0.416667	0.0276667	0.045	0.219667	2
MXE_732	0.00466667	0.006	0.666667	0.374	0.268833	0.24	2
MXE_733	0.233667	0.0596667	0.133333	0.102	0.047	0.101333	6
MXE_736	0.0696667	0.146	0.004	0.1915	0.111	0.0603333	5
MXE_737	0.059	0.411	0.0626667	0.24	0.1665	0.0766667	7
MXE_599	0.0956667	0.252	0.207667	0.0766667	0.0616667	0.135667	7
MXE_378	0.0626667	0.11	0.432333	0	0.333333	0.555667	8
MXE_270	0.071	0.00133333	0.029	0.111333	0.254667	0.0756667	1
MXE_273	0.166667	0.5	0.0696667	0.255333	0.121333	0.172333	7
MXE_272	0.0833333	0.00133333	0.126	0.076	0.0186667	0.063	2
MXE_275	0.033	0.175	0.0406667	0.277667	0.164333	0.0896667	5
MXE_279	0.486	0.095	0.022	0.300667	0.323333	0.0533333	6
MXE_278	0.0903333	0.164	0.0436667	0.170333	0.184333	0.12	1
MXE_426	0.0296667	0.000333334	0.0433333	0.0873333	0.00233333	0.022	5
MXE_420	0.017	0.000333333	0.064	0.0613333	0.05	0.104667	8
MXE_540	0.00433333	0.227667	0.113333	0.102333	0.144667	0.129333	7
MXE_428	0.4075	0.174667	0.0543333	0.009	0.603	0.0743333	4
MXE_544	0.325667	0.00766667	0.173667	0.092	0.0723333	0.222333	6
MXE_591	0.131333	0.004	0.2345	0.0193333	0.04	0.0583333	2
MXE_762	0.068	0.0383333	0.110333	0.104667	0.8275	0.0833333	4
MXE_707	0.13	0.005	0.163667	0.383	0.8	0.117667	1
MXE_168	0.004	0.0643333	0.194333	0.108	0.0886667	0.303667	8
MXE_702	0.00366667	0.145	0.0783333	0.188333	0.109333	0.150333	3
MXE_750	0.267667	0.0546667	0.124333	0.119667	0.0196667	0.0403333	6
MXE_281	0.376	0.052	0.0573333	0.075	0.0913333	0.183	6
MXE_283	0.41	0.112667	0.263333	0.13	0.333333	0.092	6
MXE_286	0.5	0.00566667	0.017	0.523333	0.216	0.255667	5
MXE_288	0.0913333	0.136333	0.0853333	0.110333	0.0583333	0.0166667	7
MXE_75	0.00133333	0.006	0.177667	0.224667	0.076	0.019	5
MXE_78	0.236333	0.116	0.156	0.019	0.069	0.110333	6
MXE_79	0.001	0.015	0.0423333	0.044	0.139	0.117667	1
MXE_235	0.051	0.042	0.164333	0.349667	0.0176667	0.321333	3
MXE_237	0.136	0.404667	0.0276667	0.295667	0.0486667	0.125	7
MXE_236	0.119	0.0666667	0.115667	0.199667	0.054	0.241	3
MXE_230	0.0663333	0.0723333	0.026	0.390667	0.134	0.439333	3
MXE_233	0.0433333	0.03	0.0296667	0.577	0.008	0.032	5
MXE_232	0.155333	0.0366667	0.0346667	0.187333	0.257667	0.0326667	1
MXE_588	0.127667	0.0243333	0.0223333	0.076	0.0886667	0.154667	8
MXE_585	0.203	0.0103333	0.00366667	0.131333	0.178333	0.0396667	6
MXE_742	0.120667	0.094	1	0.5	0.011	0.105333	2
MXE_746	0.054	0.102667	0.131167	0.604333	0.0886667	0.665	3
MXE_748	0.008	0.007	0.001	0.017	0.446667	0.038	4
MXE_464	0.014	0.0526667	0.00866667	0.041	0.0586667	0.288	8
MXE_466	0.4165	0.00333333	0.274667	0.0993333	0.018	0.515	8
MXE_467	0.07	0.0393333	0.017	0.0983333	0.0423333	1	8
MXE_301	0.034	0.031	0.130333	0.021	0.0866667	0.00333333	2
MXE_308	0.355667	0.0916667	0.0323333	0.333333	0.0983333	0.0275	6
MXE_516	0.048	0.011	0.0126667	0.051	0.0183333	0.144	8
MXE_517	0.156667	0.0136667	0.007	0.159	0.037	0.324333	8
MXE_518	0.156333	0.000333333	0.0753333	0.292	0.0226667	0.0303333	5
MXE_128	0.0253333	0.00366667	0.074	0.016	0.0863333	0.898667	8
MXE_121	0.053	0.0686667	0.00333333	0.163333	0.4	0.111	4
MXE_123	0.140667	0.006	0.171667	0.0513333	0.154	0.0316667	2
MXE_318	0.0213333	0.2025	0.158333	0.0406667	0.433333	0.0116667	4
MXE_319	0.158333	0.160333	0.0213333	0.018	0.371333	0.222333	4
MXE_630	0.131333	0.09	0.1805	0.02	0.261333	0.123	4
MXE_632	0.0673333	0.119333	0.011	0.042	0.0836667	0.089	7
MXE_637	0.0483333	0.142667	0.5	0.0123333	0.416833	0.153333	2
MXE_636	0.0996667	0.128	0.092	0.0663333	0.177333	0.116667	4
MXE_660	0.0683333	0.0448333	0.0766667	0.595333	0.294	0.00533333	5
MXE_706	0.0133333	0.0553333	0.062	0.279	0.5835	0.0653333	1
MXE_703	0.519833	0.0553333	0.269667	0.0203333	0.188667	0.373333	6
MXE_669	0.0896667	0.0106667	0.061	0.127667	0.404667	0.369	1
MXE_104	0.0886667	0.4245	0.147	0.0423333	0.203	0.273667	7
MXE_344	0.0543333	0.0216667	0.0476667	0.083	0.300667	0.108667	4
MXE_346	0.0486667	0.0563333	0.00466667	0.00533333	0.108333	0.013	4
MXE_341	0.002	0.333667	0.225333	0.0306667	0.012	0.018	7
MXE_349	0.0896667	0.172667	0.296	0.0166667	0.0813333	0.0526667	2
MXE_268	0.0356667	0.038	0.5	0.766667	0.0493333	0.00233333	5
MXE_35	0.0786667	0.0606667	0.0533333	0.24	0.583	0.561333	1
MXE_266	0.0246667	0.0146667	0.3335	0.00333333	0.154333	0.0536667	2
MXE_264	0.029	0.0273333	0	0.0933333	0.187333	0.327	8
MXE_265	0.043	0.0156667	0.105	0.006	0.305667	0.121667	4
MXE_263	0.511	0.0486667	0.304	0.145	0.0576667	0.0333333	6
MXE_34	0.000333334	0.00233333	0.00733333	0.560333	0.0966667	0.00766667	5
MXE_30	0.00466667	0.398667	0.0236667	0.00266667	0.00333333	0.011	7
MXE_31	0.0455	0.295333	0.175667	0.141667	0.157667	0.105667	7
MXE_32	0.130667	0.063	0.053	0.0303333	0.003	0.00266667	6
MXE_33	0.04	0.0906667	0.120667	0.0586667	0.159333	0.200333	8
MXE_417	0.0646667	0.117	0.656	0.0523333	0.0366667	0.04	2
MXE_550	0.001	0.013	0.083	0.120333	0.102667	0.013	1
MXE_554	0.277667	0.0706667	0.308667	0.0956667	0.0556667	0.331	8
MXE_555	0.0433333	0.0206667	0.383333	0.294667	0.000333333	0.255667	2
MXE_557	0.115333	0.156667	0.0463333	0.036	0.332	0.0163333	4
MXE_176	0.0563333	0	0.129	0.251333	0.0533333	0.282	3
MXE_174	0.491667	0.323	0.0806667	0.0616667	0.165	0.172333	6
MXE_173	0.0446667	0.033	0.226333	0.028	0.071	0.000333334	2
MXE_170	0.0573333	0.127333	0.0523333	0.0606667	0.0126667	0.0846667	7
MXE_171	0.205333	0.0453333	0.0243333	0.438333	0.008	0.19	5
MXE_676	0.0536667	0.00833333	0.267667	0.0436667	0.0373333	0.0173333	2
MXE_670	0.25	0.025	0.003	0.0706667	1	0.25	4
MXE_749	0.019	0.0383333	0.128333	0.008	0.121333	0.0623333	2
MXE_181	0.05	0.179667	0.333333	0.0116667	0.00766667	0.477667	8
MXE_186	0.00866667	0.5	0.0596667	0.124667	0.0496667	0.0143333	7
MXE_184	0.13	0.022	0.002	0.034	0.409	0.0503333	4
MXE_60	0.168667	0.0236667	0.140667	0.152	0.0293333	0.107333	6
MXE_223	0.0333333	0.141	0.00466667	0.0456667	0.091	0.0483333	7
MXE_220	0.175667	0.0496667	0.055	0.125	1	0.016	4
MXE_221	0.134333	0.02	0.023	0.001	1	0.0203333	4
MXE_226	0.0943333	0.075	0.0953333	0.610667	0.0406667	0.459	3
MXE_227	0.241667	0	0.0186667	0.432	0.144333	0.462667	3
MXE_228	0	0.0323333	0.058	0.0863333	0.678167	0.222667	4
MXE_229	0.293	0.004	0.0723333	0.291	0.0253333	0.224333	3
MXE_384	0.0263333	0.0356667	0.003	0.025	0.5	0.0736667	4
MXE_454	0.071	0.18	0.0243333	0.045	0.111	0.188333	8
MXE_695	0.174	0.0276667	0.0123333	0.250333	0.120667	0.00666667	5
MXE_694	0.07	0.0326667	0.110333	0.148	0.325333	0	1
MXE_757	0.0856667	0.122333	0.135333	0.00866667	1	0.073	4
MXE_752	0.0753333	0.00533333	0.104667	0.0333333	0.034	0.0396667	2
MXE_698	0.002	0.130333	0.0766667	0.0863333	0.177667	0.119667	1
MXE_258	0.0126667	0.004	0.00766667	0.0103333	0.0856667	0.121667	8
MXE_520	0.0633333	0.0846667	0.00366667	0.009	0.624	0.00933333	4
MXE_527	0.0986667	0.0336667	0.0603333	0.0103333	0.130333	0.118667	4
MXE_529	0.00633333	0.0303333	0.166333	0.0193333	0.12	0.081	2
MXE_679	0.083	0.0583333	0.0653333	0.460333	0.009	0.666667	3
MXE_138	0.094	0.0226667	0.0715	0.4	0.0356667	0.111	5
MXE_139	0.005	0.0776667	0.039	0.295	0.0273333	0.139667	5
MXE_136	0.124	0.091	0.001	0.111	0.000333333	0.230667	8
MXE_134	0.0756667	0.0656667	0.0216667	0.0813333	0.0653333	0.02	5
MXE_135	0.0116667	0.0383333	0.188333	0.102667	0.416667	0.114333	4
MXE_627	0.05	0.0853333	0.0753333	0.0116667	0.00966667	0.35	8
MXE_624	0.00366667	0.35	0.076	0.0436667	0.00366667	0.110667	7
MXE_625	0.132667	0.075	0.045	0.121	0.175667	0.105333	1
MXE_623	0.00833333	0.0646667	0.076	0.133	0.1265	0.2	3
MXE_628	0.175667	0.120333	0.00733333	0.00966667	0.0903333	0.185667	8
MXE_147	0.0593333	0.0506667	0.00733333	0.106	0.0203333	0.144	3
MXE_145	0.0433333	0.0693333	0.0606667	0.147667	0.104333	0.122667	3
MXE_729	0.0256667	0.105333	0.107667	0.0786667	0.0593333	0.466667	8
MXE_498	0.00233333	0.274333	0.00933333	0.243	0.341333	0.418667	8
MXE_710	0.00133333	0.125	0.042	0.038	0.04	0.061	7
MXE_717	0.0896667	0.111	0.3735	0.0706667	0.121	0.053	2
MXE_714	0.047	0.003	0.0223333	0.222	0.0566667	0.240667	3
MXE_715	0.380667	0.0123333	0.1615	0.0706667	0.299	0.25	6
MXE_490	0.0276667	0.003	0.0166667	1	0.132	0.127667	5
MXE_42	0.021	0.0393333	0.0206667	0.054	0.0186667	0.0466667	3
MXE_497	0.05	0.5	0.0316667	0.277667	0.231333	0.0545	7
MXE_271	0.133333	0.029	0.0703333	0.310667	0.0193333	0.231333	3
MXE_350	0.005	0.276	0.0876667	0.25	0.038	0.032	7
MXE_356	0.0206667	0.129	0.0846667	0.144667	0.0576667	0.501667	8
MXE_357	0.0176667	0.0543333	0.161667	0.0453333	0.471	0.024	4
MXE_359	0.0316667	0.375667	0.119	0.100667	0.0693333	0.266	7
MXE_219	0.0446667	0.333333	0.017	0.0893333	0.125	0.088	7
[truncated: 1,911 more rows]

## Sheet: Supplementary TableS6
Supplementary Table S6. List of DSGs and DEGs.
DSGs						DEGs
APSS_2h	APSS_6h	APSS_12h	UPSS_2h	UPSS_6h	UPSS_12h	APSS_2h	APSS_6h	APSS_12h	UPSS_2h	UPSS_6h	UPSS_12h
Glyur000557s00018794	Glyur000720s00020695	Glyur000025s00003373	Glyur000345s00015659	Glyur001501s00031073	Glyur007502s00042768	Glyur000037s00002655	Glyur000006s00001690	Glyur002283s00035200	Glyur000681s00027306	Glyur000001s00000131	Glyur000357s00018131
Glyur001501s00031073	Glyur000376s00018697	Glyur000557s00018794	Glyur000376s00018697	Glyur000720s00020695	Glyur000345s00015659	Glyur000026s00001891	Glyur000001s00000131	Glyur000058s00006127	Glyur000001s00000131	Glyur000058s00006129	Glyur007502s00042768
Glyur000720s00020695	Glyur000993s00027658	Glyur001501s00031073	Glyur000293s00015227	Glyur000349s00021112	Glyur000720s00020695	Glyur000051s00003449	Glyur000324s00015434	Glyur000006s00001690	Glyur001501s00031073	Glyur000324s00015434	Glyur000094s00007841
Glyur000993s00027658	Glyur000325s00013496	Glyur000720s00020695	Glyur000993s00027658	Glyur000993s00027658	Glyur000293s00015227	Glyur000025s00003373	Glyur000960s00023955	Glyur000310s00013614	Glyur000192s00009309	Glyur000336s00018105	Glyur000001s00000131
Glyur000040s00007331	Glyur000040s00007331	Glyur000376s00018697	Glyur000801s00027042	Glyur000801s00027042	Glyur000329s00019852	Glyur000192s00009309	Glyur000504s00018070	Glyur000345s00015659	Glyur000329s00019852	Glyur000986s00028872	Glyur000035s00005017
Glyur001379s00029171	Glyur001379s00029171	Glyur000993s00027658	Glyur000040s00007331	Glyur000040s00007331	Glyur000993s00027658	Glyur000993s00027658	Glyur000734s00026332	Glyur000094s00007841	Glyur000022s00001972	Glyur001819s00039497	Glyur000376s00018687
Glyur000078s00005440	Glyur001207s00025865	Glyur000002s00000212	Glyur000078s00005440	Glyur000078s00005440	Glyur000040s00007331	Glyur000053s00006440	Glyur000001s00000134	Glyur001025s00025595	Glyur004199s00038361	Glyur001375s00028611	Glyur000044s00005176
Glyur001207s00025865	Glyur000698s00016589	Glyur000040s00007331	Glyur001207s00025865	Glyur001207s00025865	Glyur001207s00025865	Glyur000079s00008905	Glyur000261s00014370	Glyur000051s00003449	Glyur000053s00006436	Glyur000166s00010566	Glyur000329s00019852
Glyur000698s00016589	Glyur000005s00001074	Glyur001379s00029171	Glyur000698s00016589	Glyur000097s00008348	Glyur000698s00016589	Glyur000005s00001074	Glyur000103s00007446	Glyur003305s00039350	Glyur000035s00005005	Glyur001281s00028026	Glyur000071s00005273
Glyur000207s00015910	Glyur000028s00003487	Glyur000698s00016589	Glyur000176s00012128	Glyur000038s00004477	Glyur000176s00012128	Glyur000023s00004928	Glyur000894s00023639	Glyur001271s00028146	Glyur000360s00014611	Glyur000153s00013684	Glyur000022s00001972
Glyur000097s00008348	Glyur000386s00015341	Glyur000181s00013109	Glyur000104s00005997	Glyur000028s00003487	Glyur000491s00023694	Glyur000321s00019392	Glyur006990s00044217	Glyur000943s00035104	Glyur000042s00005076	Glyur001054s00021670	Glyur004199s00038361
Glyur000006s00001643	Glyur000158s00011377	Glyur000104s00005997	Glyur000491s00023694	Glyur000386s00015341	Glyur000097s00008348	Glyur000295s00015289	Glyur000875s00029463	Glyur000071s00005273	Glyur000079s00008905	Glyur000339s00020820	Glyur000134s00009785
Glyur000028s00003487	Glyur000133s00010395	Glyur000207s00015910	Glyur000207s00015910	Glyur000158s00011377	Glyur000005s00001074	Glyur001238s00031493	Glyur000420s00021424	Glyur000134s00009785	Glyur003703s00043725	Glyur000357s00018135	Glyur000047s00004009
Glyur001238s00031493	Glyur000877s00023931	Glyur000097s00008348	Glyur000005s00001074	Glyur000983s00021697	Glyur000038s00004477	Glyur000024s00006604	Glyur000004s00000395	Glyur000002s00000212	Glyur000005s00001074	Glyur000817s00031375	Glyur000360s00014611
Glyur001182s00029378	Glyur001281s00028026	Glyur000005s00001074	Glyur000038s00004477	Glyur000877s00023931	Glyur000386s00015341	Glyur000046s00004836	Glyur000420s00021413	Glyur000586s00021833	Glyur000122s00010218	Glyur000190s00015714	Glyur000042s00005076
Glyur000877s00023931	Glyur001619s00026430	Glyur000023s00004928	Glyur000386s00015341	Glyur002676s00037541	Glyur000877s00023931	Glyur000383s00019463	Glyur000771s00029726	Glyur000849s00021639	Glyur000023s00004928	Glyur000786s00023859	Glyur000198s00008751
Glyur000482s00021720	Glyur001007s00026103	Glyur000028s00003487	Glyur000983s00021697	Glyur000010s00000896	Glyur000067s00006393	Glyur000043s00003851	Glyur000801s00027038	Glyur000802s00023727	Glyur000366s00019238	Glyur000724s00029516	Glyur000148s00009030
Glyur000152s00012706	Glyur000010s00000896	Glyur000133s00010395	Glyur000877s00023931	Glyur000894s00023639	Glyur001077s00026239	Glyur001223s00024756	Glyur003084s00034091	Glyur000324s00015434	Glyur000485s00032212	Glyur002747s00042594	Glyur000698s00016589
Glyur000173s00011832	Glyur000894s00023639	Glyur000877s00023931	Glyur000046s00004836	Glyur003192s00037962	Glyur000013s00003254	Glyur001048s00031767	Glyur000001s00000073	Glyur000038s00004477	Glyur000386s00015341	Glyur000089s00008816	Glyur000005s00001074
Glyur000225s00014738	Glyur000415s00025770	Glyur000046s00004836	Glyur000067s00006393	Glyur000193s00013987	Glyur002676s00037541	Glyur001281s00028026	Glyur000147s00013853	Glyur000056s00004126	Glyur000336s00018105	Glyur000078s00005430	Glyur000022s00001991
Glyur001281s00028026	Glyur004397s00042705	Glyur001077s00026239	Glyur000013s00003254	Glyur000571s00026041	Glyur001281s00028026	Glyur000266s00012648	Glyur000009s00001468	Glyur000126s00013655	Glyur000983s00021697	Glyur007612s00041743	Glyur000122s00010218
Glyur001619s00026430	Glyur000175s00012056	Glyur000266s00012648	Glyur000173s00011832	Glyur000029s00003584	Glyur001994s00033872	Glyur000061s00006549	Glyur000021s00002719	Glyur000295s00015289	Glyur001182s00029378	Glyur000147s00013853	Glyur000366s00019238
Glyur000061s00006549	Glyur000055s00004557	Glyur001007s00026103	Glyur000263s00013594	Glyur000212s00017503	Glyur002448s00031641	Glyur000015s00000846	Glyur001076s00035977	Glyur000276s00017173	Glyur000156s00012002	Glyur000243s00013139	Glyur000386s00015341
Glyur000010s00000896	Glyur000067s00006368	Glyur000010s00000896	Glyur000225s00014738	Glyur000322s00020896	Glyur000014s00002548	Glyur000306s00013996	Glyur000167s00012280	Glyur000007s00002888	Glyur000986s00028872	Glyur002597s00038050	Glyur000336s00018105
Glyur000415s00025770	Glyur003642s00036510	Glyur000894s00023639	Glyur002676s00037541	Glyur000345s00015661	Glyur001007s00026103	Glyur000672s00022923	Glyur002366s00039480	Glyur000046s00004836	Glyur000234s00015060	Glyur000814s00023365	Glyur000983s00021697
Glyur000029s00003584	Glyur000032s00003933	Glyur000571s00026041	Glyur001281s00028026	Glyur000289s00018723	Glyur000010s00000896	Glyur000013s00003209	Glyur000015s00000842	Glyur000482s00021720	Glyur001819s00039497	Glyur001778s00033618	Glyur001182s00029378
Glyur000597s00020334	Glyur000218s00011609	Glyur000029s00003584	Glyur000294s00011873	Glyur000032s00003933	Glyur000894s00023639	Glyur000110s00011789	Glyur003385s00046731	Glyur000067s00006383	Glyur000067s00006393	Glyur000184s00008203	Glyur000024s00006604
Glyur004397s00042705	Glyur000257s00022028	Glyur000276s00017158	Glyur001994s00033872	Glyur000593s00016422	Glyur000029s00003584	Glyur000440s00021877	Glyur001340s00039132	Glyur000466s00022898	Glyur000152s00012706	Glyur000046s00004803	Glyur002266s00040303
Glyur000357s00018129	Glyur000072s00008152	Glyur000007s00002833	Glyur000266s00012648	Glyur000072s00008152	Glyur004397s00042705	Glyur000067s00006368	Glyur000439s00019000	Glyur001375s00028611	Glyur000043s00003851	Glyur000096s00005968	Glyur000986s00028872
Glyur000134s00009791	Glyur001331s00031407	Glyur000090s00011422	Glyur000010s00000896	Glyur000223s00013800	Glyur000357s00018129	Glyur000032s00003933	Glyur000577s00027238	Glyur000504s00018070	Glyur001223s00024756	Glyur001175s00038455	Glyur000007s00002888
Glyur000345s00015661	Glyur001279s00031467	Glyur001039s00031426	Glyur000571s00026041	Glyur000681s00027311	Glyur000007s00002833	Glyur001040s00028721	Glyur000249s00015879	Glyur001096s00036246	Glyur007132s00046426	Glyur000096s00005952	Glyur000234s00015060
Glyur000247s00015498	Glyur001509s00036518	Glyur000175s00012056	Glyur000029s00003584	Glyur000061s00006537	Glyur000090s00011422	Glyur001032s00027426	Glyur000129s00012439	Glyur000001s00000134	Glyur001048s00031767	Glyur000462s00025056	Glyur001819s00039497
Glyur000016s00003016	Glyur000138s00011663	Glyur000055s00004557	Glyur004397s00042705	Glyur000040s00007346	Glyur000322s00020896	Glyur000420s00021413	Glyur000069s00004055	Glyur000381s00016132	Glyur001281s00028026	Glyur000127s00009163	Glyur000067s00006393
Glyur000215s00017004	Glyur000317s00022162	Glyur000067s00006368	Glyur000007s00002833	Glyur000087s00008570	Glyur000134s00009791	Glyur003313s00045220	Glyur000356s00026087	Glyur000261s00014370	Glyur000018s00003744	Glyur000016s00003094	Glyur000043s00003851
Glyur003642s00036510	Glyur000035s00004992	Glyur003642s00036510	Glyur000322s00020896	Glyur001509s00036518	Glyur000672s00022923	Glyur001053s00027296	Glyur000696s00018515	Glyur002672s00042427	Glyur000153s00013684	Glyur000595s00018293	Glyur000734s00026332
Glyur000032s00003933	Glyur000029s00003648	Glyur000032s00003933	Glyur000672s00022923	Glyur000676s00021537	Glyur000345s00015661	Glyur000121s00009707	Glyur000710s00027821	Glyur000266s00012648	Glyur001054s00021670	Glyur000019s00002184	Glyur001223s00024756
Glyur000184s00008186	Glyur000559s00020526	Glyur000184s00008186	Glyur000345s00015661	Glyur000017s00002438	Glyur000289s00018723	Glyur000814s00023377	Glyur001842s00036007	Glyur001825s00027395	Glyur000266s00012648	Glyur000490s00023909	Glyur007132s00046426
Glyur001179s00026678	Glyur000727s00025952	Glyur000218s00011609	Glyur002037s00037121	Glyur001571s00028320	Glyur003642s00036510	Glyur000131s00012970	Glyur000873s00032919	Glyur001081s00024624	Glyur000048s00002278	Glyur000069s00004055	Glyur000481s00027085
Glyur000223s00013800	Glyur000978s00031823	Glyur000004s00000395	Glyur000289s00018723	Glyur000163s00011123	Glyur000032s00003933	Glyur001090s00029973	Glyur000066s00006208	Glyur000042s00005059	Glyur000042s00005059	Glyur000070s00008060	Glyur001281s00028026
Glyur000040s00007346	Glyur000560s00027511	Glyur000594s00025966	Glyur003642s00036510	Glyur000138s00011663	Glyur000127s00009139	Glyur000086s00011514	Glyur000406s00019726	Glyur000916s00027858	Glyur000524s00019141	Glyur001842s00036007	Glyur000041s00007106
Glyur000472s00019591	Glyur002203s00035383	Glyur000034s00002946	Glyur000184s00008186	Glyur001076s00035977	Glyur001985s00035998	Glyur000801s00027038	Glyur001196s00027110	Glyur000524s00019141	Glyur000643s00026936	Glyur000067s00006345	Glyur000018s00003744
Glyur000473s00018941	Glyur000577s00027238	Glyur000040s00007346	Glyur000593s00016422	Glyur000383s00019452	Glyur000004s00000395	Glyur000147s00013853	Glyur002052s00038821	Glyur000022s00002064	Glyur000999s00024101	Glyur000193s00013955	Glyur000153s00013684
Glyur000676s00021537	Glyur001969s00039335	Glyur000676s00021537	Glyur000072s00008152	Glyur000727s00025952	Glyur000593s00016422	Glyur000115s00008261	Glyur000060s00004762	Glyur003392s00033371	Glyur000339s00020820	Glyur000060s00004762	Glyur001054s00021670
Glyur000163s00011123	Glyur000431s00018634	Glyur000017s00002438	Glyur000223s00013800	Glyur000334s00019182	Glyur001179s00026678	Glyur000770s00019684	Glyur000471s00019790	Glyur000103s00007446	Glyur000357s00018135	Glyur000648s00033128	Glyur000581s00027350
Glyur000902s00028772	Glyur000296s00018758	Glyur000770s00019684	Glyur000681s00027311	Glyur000978s00031823	Glyur000072s00008152	Glyur000322s00020904	Glyur000714s00022854	Glyur000894s00023639	Glyur000695s00020662	Glyur006124s00045727	Glyur000266s00012648
Glyur000035s00004992	Glyur002546s00043149	Glyur001571s00028320	Glyur001331s00031407	Glyur000500s00018165	Glyur000681s00027311	Glyur000021s00002719	Glyur000241s00022763	Glyur002613s00038311	Glyur000013s00003209	Glyur000139s00009301	Glyur000524s00019141
Glyur000019s00002153	Glyur002338s00036380	Glyur000163s00011123	Glyur000061s00006537	Glyur000741s00030647	Glyur000061s00006537	Glyur000109s00010655	Glyur000034s00002985	Glyur001891s00034424	Glyur000817s00031375	Glyur000038s00004487	Glyur000643s00026936
Glyur000559s00020526	Glyur000051s00003467	Glyur000138s00011663	Glyur001476s00032141	Glyur000030s00002348	Glyur000472s00019591	Glyur000163s00011123	Glyur000060s00004720	Glyur000193s00013987	Glyur000440s00021867	Glyur000512s00017087	Glyur003392s00033371
Glyur001755s00039476	Glyur000012s00000528	Glyur001076s00035977	Glyur000040s00007346	Glyur000462s00025056	Glyur000473s00018941	Glyur001778s00033618	Glyur000185s00016467	Glyur000999s00024101	Glyur002037s00037121	Glyur001700s00031781	Glyur002055s00039239
Glyur000334s00019182	Glyur003989s00041805	Glyur001481s00033622	Glyur000472s00019591	Glyur000084s00009536	Glyur000087s00008570	Glyur000255s00016831	Glyur000008s00001289	Glyur000041s00007105	Glyur000190s00015714	Glyur000436s00018455	Glyur000339s00020820
Glyur000515s00023211	Glyur000696s00018501	Glyur000128s00010797	Glyur000473s00018941	Glyur000733s00026514	Glyur000676s00021537	Glyur000054s00005336	Glyur000003s00001249	Glyur000407s00023570	Glyur000215s00017034	Glyur000025s00003345	Glyur000357s00018135
Glyur000084s00009536	Glyur001643s00028426	Glyur001681s00028857	Glyur001279s00031467	Glyur000431s00018634	Glyur000017s00002438	Glyur000671s00022531	Glyur001056s00029284	Glyur000247s00015498	Glyur000081s00006780	Glyur004130s00046229	Glyur000695s00020662
Glyur000687s00031814	Glyur000448s00026714	Glyur000559s00020526	Glyur000676s00021537	Glyur002739s00040323	Glyur001571s00028320	Glyur004006s00044561	Glyur000566s00023622	Glyur000034s00002949	Glyur000053s00006433	Glyur001975s00035595	Glyur000165s00008508
Glyur000445s00020000	Glyur000066s00006208	Glyur000727s00025952	Glyur001907s00034854	Glyur000296s00018758	Glyur000092s00007479	Glyur000469s00029351	Glyur000947s00021195	Glyur000070s00008039	Glyur001115s00021443	Glyur000256s00016258	Glyur000245s00014709
Glyur000577s00027238	Glyur000260s00013522	Glyur000334s00019182	Glyur001571s00028320	Glyur002338s00036380	Glyur000163s00011123	Glyur000045s00009952	Glyur000042s00005048	Glyur000042s00005043	Glyur000004s00000395	Glyur000030s00002339	Glyur000088s00007687
Glyur001969s00039335	Glyur000221s00012517	Glyur000590s00022556	Glyur000092s00007479	Glyur000051s00003467	Glyur000138s00011663	Glyur000715s00031140	Glyur000229s00018877	Glyur000053s00006433	Glyur000239s00017895	Glyur000179s00010670	Glyur002831s00039359
Glyur001338s00034126	Glyur000236s00014251	Glyur000055s00004537	Glyur000163s00011123	Glyur000696s00018515	Glyur000317s00022162	Glyur003385s00046731	Glyur000206s00012602	Glyur000875s00029463	Glyur000724s00029516	Glyur000433s00026975	Glyur000817s00031375
Glyur000733s00026514	Glyur000060s00004762	Glyur000750s00031905	Glyur000035s00004992	Glyur000034s00002942	Glyur000926s00019332	Glyur000978s00031823	Glyur001254s00028559	Glyur000020s00001825	Glyur000089s00008816	Glyur000515s00023224	Glyur000175s00012056
Glyur001390s00030765	Glyur000032s00003911	Glyur000978s00031823	Glyur000926s00019332	Glyur001643s00028426	Glyur003097s00043079	Glyur000464s00022396	Glyur000651s00026838	Glyur000184s00008186	Glyur000072s00008152	Glyur000882s00021652	Glyur000440s00021867
Glyur002546s00043149	Glyur000675s00024223	Glyur000662s00023489	Glyur003097s00043079	Glyur000082s00007563	Glyur000219s00011553	Glyur000559s00020528	Glyur000107s00007249	Glyur000420s00021424	Glyur000002s00000275	Glyur000361s00013161	Glyur000110s00011789
Glyur000072s00008110	Glyur000102s00010966	Glyur000515s00023211	Glyur000219s00011553	Glyur000569s00020976	Glyur001511s00039600	Glyur005212s00044938	Glyur000063s00005870	Glyur000004s00000395	Glyur000436s00018464	Glyur000150s00014551	Glyur000190s00015714
Glyur000051s00003467	Glyur000017s00002431	Glyur000084s00009536	Glyur001481s00033622	Glyur000221s00012517	Glyur001935s00034594	Glyur000008s00001332	Glyur000459s00027585	Glyur000339s00020823	Glyur000078s00005430	Glyur000259s00016729	Glyur000053s00006433
Glyur003989s00041805	Glyur001349s00028251	Glyur000001s00000103	Glyur001511s00039600	Glyur000101s00010306	Glyur000383s00019452	Glyur000574s00030981	Glyur000747s00029094	Glyur002747s00042594	Glyur000092s00007505	Glyur000007s00002797	Glyur002559s00041501
Glyur000058s00006148	Glyur000748s00025532	Glyur000687s00031814	Glyur000343s00025703	Glyur000120s00006112	Glyur001755s00039476	Glyur000122s00010171	Glyur000459s00027590	Glyur000436s00018464	Glyur000121s00009707	Glyur000863s00037667	Glyur000974s00028627
Glyur000696s00018501	Glyur000067s00006395	Glyur000091s00010556	Glyur001935s00034594	Glyur000149s00009566	Glyur000145s00010151	Glyur000084s00009536	Glyur001081s00024622	Glyur000771s00029726	Glyur001090s00029973	Glyur003164s00038814	Glyur000464s00022414
Glyur001643s00028426	Glyur001593s00034415	Glyur000577s00027238	Glyur000727s00025952	Glyur000050s00005718	Glyur000590s00022556	Glyur000016s00003094	Glyur000357s00018133	Glyur000061s00006537	Glyur000147s00013853	Glyur000705s00027460	Glyur000032s00003933
Glyur000448s00026714	Glyur000282s00015767	Glyur001969s00039335	Glyur001755s00039476	Glyur000533s00015044	Glyur000141s00009833	Glyur006000s00046204	Glyur000506s00021897	Glyur000121s00009707	Glyur000561s00023443	Glyur000003s00001249	Glyur000257s00022028
Glyur000952s00025633	Glyur000042s00005117	Glyur003662s00040196	Glyur000145s00010151	Glyur000512s00017071	Glyur000030s00002348	Glyur002259s00033470	Glyur000115s00008236	Glyur000814s00023377	Glyur000021s00002731	Glyur000947s00021195	Glyur000004s00000395
Glyur000066s00006208	Glyur000087s00008550	Glyur000092s00007543	Glyur000737s00020111	Glyur000443s00016863	Glyur000196s00010867	Glyur003440s00037452	Glyur000215s00017032	Glyur000104s00006009	Glyur000243s00013125	Glyur001048s00031772	Glyur000420s00021413
Glyur000221s00012517	Glyur000139s00009289	Glyur002038s00029104	Glyur000590s00022556	Glyur000095s00007055	Glyur000527s00032550	Glyur000110s00011779	Glyur001213s00027161	Glyur000131s00012970	Glyur000032s00003897	Glyur000611s00026451	Glyur000593s00016422
Glyur000236s00014251	Glyur000294s00011862	Glyur000431s00018634	Glyur000741s00030647	Glyur000117s00007641	Glyur000687s00031814	Glyur000479s00019693	Glyur000013s00003180	Glyur001090s00029973	Glyur000319s00018961	Glyur000196s00010883	Glyur000239s00017895
Glyur000050s00005718	Glyur000227s00015136	Glyur002739s00040323	Glyur000030s00002348	Glyur000055s00004587	Glyur000821s00020783	Glyur000129s00012439	Glyur000101s00010335	Glyur000784s00031241	Glyur000676s00021537	Glyur000328s00018340	Glyur002747s00042594
Glyur000794s00035449	Glyur000376s00018681	Glyur000296s00018758	Glyur000462s00025056	Glyur000748s00025532	Glyur000249s00015879	Glyur000112s00012306	Glyur002024s00033082	Glyur003084s00034091	Glyur000814s00023379	Glyur000229s00018877	Glyur000089s00008816
Glyur000675s00024223	Glyur000133s00010350	Glyur001390s00030765	Glyur000662s00023489	Glyur001593s00034415	Glyur001969s00039335	Glyur000189s00009596	Glyur000227s00015139	Glyur000001s00000073	Glyur000124s00011939	Glyur000152s00012704	Glyur000355s00013938
Glyur000102s00010966	Glyur000047s00004011	Glyur000012s00000528	Glyur000196s00010867	Glyur000282s00015767	Glyur003662s00040196	Glyur003284s00042903	Glyur000161s00011273	Glyur000087s00008570	Glyur000065s00004331	Glyur000043s00003853	Glyur000072s00008152
Glyur001349s00028251	Glyur006903s00044345	Glyur001399s00035639	Glyur000084s00009536	Glyur002647s00039511	Glyur000733s00026514	Glyur000026s00001904	Glyur001334s00042272	Glyur002597s00038050	Glyur000247s00015504	Glyur000353s00015543	Glyur000436s00018464
Glyur000748s00025532	Glyur000293s00015231	Glyur000448s00026714	Glyur000821s00020783	Glyur000755s00017974	Glyur000092s00007543	Glyur000069s00004055	Glyur000377s00019596	Glyur001509s00036518	Glyur000092s00007483	Glyur000927s00024255	Glyur000078s00005430
Glyur004992s00041730	Glyur000003s00001249	Glyur000074s00005522	Glyur000577s00027238	Glyur001727s00039818	Glyur000177s00010905	Glyur000356s00026087	Glyur000122s00010173	Glyur000814s00023379	Glyur000054s00005306	Glyur000817s00031364	Glyur000092s00007505
Glyur000282s00015767	Glyur000045s00009976	Glyur000221s00012517	Glyur001969s00039335	Glyur000139s00009289	Glyur000431s00018634	Glyur000614s00017203	Glyur000721s00027419	Glyur000240s00016382	Glyur000184s00008203	Glyur000013s00003204	Glyur000121s00009707
Glyur000324s00015443	Glyur000627s00029177	Glyur000236s00014251	Glyur003662s00040196	Glyur000036s00004648	Glyur002739s00040323	Glyur000753s00021292	Glyur000073s00007772	Glyur000009s00001468	Glyur000343s00025703	Glyur000253s00020230	Glyur000206s00012588
Glyur000390s00023107	Glyur005006s00041819	Glyur000060s00004762	Glyur002038s00029104	Glyur000027s00001541	Glyur000296s00018758	Glyur000779s00022838	Glyur000267s00016662	Glyur000021s00002719	Glyur000287s00022143	Glyur000020s00001828	Glyur000368s00021711
Glyur000042s00005117	Glyur000005s00001098	Glyur000794s00035449	Glyur001506s00037428	Glyur000863s00037667	Glyur001390s00030765	Glyur000071s00005246	Glyur000013s00003222	Glyur001736s00033401	Glyur000186s00009848	Glyur000950s00029455	Glyur000420s00021432
Glyur000014s00002589	Glyur000726s00027891	Glyur000695s00020652	Glyur000177s00010905	Glyur003280s00038982	Glyur000051s00003467	Glyur004243s00042067	Glyur000964s00027942	Glyur000281s00018249	Glyur000046s00004803	Glyur001511s00039606	Glyur000784s00031241
Glyur000087s00008550	Glyur000111s00011057	Glyur000533s00015044	Glyur000431s00018634	Glyur001281s00028024	Glyur000012s00000528	Glyur001749s00029862	Glyur000753s00021290	Glyur001076s00035977	Glyur000096s00005968	Glyur000014s00002511	Glyur000801s00027038
Glyur000039s00004253	Glyur000263s00013596	Glyur001636s00039703	Glyur002739s00040323	Glyur000376s00018681	Glyur000907s00031034	Glyur000066s00006232	Glyur000606s00017342	Glyur000167s00012280	Glyur000597s00020330	Glyur000234s00015061	Glyur000147s00013853
Glyur000027s00001541	Glyur000696s00018521	Glyur000102s00010966	Glyur000296s00018758	Glyur006903s00044345	Glyur000696s00018515	Glyur000892s00021910	Glyur000039s00004207	Glyur000687s00031813	Glyur001175s00038455	Glyur000187s00024047	Glyur000243s00013139
Glyur000310s00013620	Glyur000065s00004313	Glyur000926s00019321	Glyur001390s00030765	Glyur000293s00015231	Glyur001643s00028426	Glyur001718s00031995	Glyur005602s00044967	Glyur000252s00012657	Glyur000978s00031823	Glyur000105s00014179	Glyur002597s00038050
Glyur000366s00019235	Glyur000020s00001764	Glyur000270s00013286	Glyur000051s00003467	Glyur000034s00002963	Glyur000055s00004572	Glyur002419s00040887	Glyur000011s00000737	Glyur000054s00005336	Glyur000347s00029043	Glyur000568s00030995	Glyur000561s00023443
Glyur000073s00007829	Glyur000767s00028519	Glyur000117s00007641	Glyur000012s00000528	Glyur002211s00040702	Glyur000082s00007563	Glyur001836s00028586	Glyur001624s00036980	Glyur000128s00010797	Glyur000464s00022396	Glyur000428s00019735	Glyur000263s00013590
Glyur000133s00010350	Glyur000892s00021908	Glyur001100s00028608	Glyur003989s00041805	Glyur004079s00039151	Glyur000074s00005522	Glyur000130s00006890	Glyur000011s00000652	Glyur000046s00004813	Glyur000462s00025056	Glyur000010s00000889	Glyur000021s00002731
Glyur006903s00044345	Glyur000078s00005407	Glyur000748s00025532	Glyur000058s00006148	Glyur002347s00039123	Glyur000569s00020976	Glyur001196s00027110	Glyur002642s00041085	Glyur000998s00023001	Glyur000574s00030981	Glyur000787s00032060	Glyur000032s00003897
Glyur000293s00015231	Glyur000342s00013742	Glyur000067s00006395	Glyur001422s00031020	Glyur000726s00027891	Glyur000120s00006112	Glyur002052s00038821	Glyur001034s00029011	Glyur000010s00000892	Glyur001884s00039572	Glyur007906s00045877	Glyur000319s00018961
Glyur001056s00029284	Glyur000015s00000738	Glyur000230s00016896	Glyur000005s00000998	Glyur000111s00011057	Glyur000050s00005718	Glyur000316s00018286	Glyur001101s00022428	Glyur000424s00026890	Glyur000001s00000103	Glyur000024s00006595	Glyur000814s00023379
Glyur001283s00033514	Glyur001237s00036948	Glyur000379s00015005	Glyur000034s00002942	Glyur000004s00000413	Glyur000355s00013931	Glyur000008s00001256	Glyur000019s00002096	Glyur000456s00017924	Glyur000016s00003094	Glyur001736s00033403	Glyur000124s00011939
Glyur005006s00041819	Glyur000051s00003423	Glyur000107s00007225	Glyur001643s00028426	Glyur000067s00006385	Glyur000097s00008311	Glyur000003s00001173	Glyur000202s00015404	Glyur000015s00000842	Glyur000375s00022199	Glyur003501s00042867	Glyur000021s00002719
Glyur001001s00027981	Glyur000601s00025461	Glyur000282s00015767	Glyur000055s00004572	Glyur000746s00026705	Glyur000695s00020652	Glyur000355s00013931	Glyur000296s00018771	Glyur003202s00043107	Glyur000577s00027238	Glyur000459s00027589	Glyur000092s00007483
Glyur000216s00014165	Glyur000124s00011943	Glyur000324s00015443	Glyur000082s00007563	Glyur000090s00011415	Glyur000533s00015044	Glyur000386s00015334	Glyur000177s00010914	Glyur000464s00022396	Glyur000595s00018293	Glyur010729s00047784	Glyur000054s00005306
Glyur002347s00039123	Glyur000335s00017462	Glyur000614s00017207	Glyur000952s00025633	Glyur001491s00036608	Glyur000164s00014475	Glyur000709s00024183	Glyur000133s00010387	Glyur000204s00012424	Glyur001516s00037333	Glyur000058s00006145	Glyur000184s00008203
Glyur000051s00003420	Glyur000208s00014293	Glyur000014s00002589	Glyur000569s00020976	Glyur000264s00019966	Glyur000714s00022854	Glyur000502s00019266	Glyur000151s00010741	Glyur000650s00035857	Glyur003107s00034856	Glyur000051s00003416	Glyur000046s00004813
Glyur000090s00011415	Glyur003011s00033767	Glyur000039s00004253	Glyur000221s00012517	Glyur000423s00024428	Glyur001636s00039703	Glyur000476s00022368	Glyur000120s00006057	Glyur000574s00030981	Glyur000939s00023551	Glyur000806s00031685	Glyur000287s00022143
Glyur002314s00032883	Glyur000046s00004854	Glyur000252s00012679	Glyur000193s00013955	Glyur000015s00000738	Glyur000675s00024223	Glyur000606s00017347	Glyur000951s00029033	Glyur001340s00039132	Glyur002259s00033470	Glyur001048s00031762	Glyur002366s00039480
Glyur001382s00031055	Glyur000419s00025984	Glyur001382s00031055	Glyur000419s00025984	Glyur000419s00025984	Glyur000419s00025984	Glyur000139s00009305	Glyur000004s00000424	Glyur000446s00029767	Glyur000440s00021857	Glyur000227s00015122	Glyur000227s00015122
Glyur000683s00025151	Glyur000683s00025151	Glyur000512s00017083	Glyur000683s00025151	Glyur000683s00025151	Glyur000683s00025151	Glyur000419s00025984	Glyur000013s00003239	Glyur000114s00010458	Glyur000273s00014656	Glyur000273s00014656	Glyur000206s00012573
Glyur000038s00004483	Glyur000001s00000076	Glyur000001s00000076	Glyur000512s00017083	Glyur000999s00024103	Glyur000038s00004483	Glyur000349s00021093	Glyur000050s00005683	Glyur000004s00000424	Glyur000013s00003239	Glyur000047s00003994	Glyur000139s00009305
Glyur003799s00036830	Glyur001537s00028914	Glyur003799s00036830	Glyur000999s00024103	Glyur000087s00008569	Glyur000512s00017083	Glyur000013s00003239	Glyur000410s00016204	Glyur000227s00015122	Glyur000288s00019880	Glyur005977s00044448	Glyur000273s00014656
Glyur001537s00028914	Glyur000173s00011804	Glyur001537s00028914	Glyur002163s00037009	Glyur001653s00028826	Glyur003799s00036830	Glyur001612s00041559	Glyur000061s00006562	Glyur000206s00012573	Glyur005977s00044448	Glyur000095s00007045	Glyur000013s00003239
Glyur001653s00028826	Glyur001157s00034141	Glyur000999s00024103	Glyur000087s00008569	Glyur001908s00030727	Glyur000762s00020835	Glyur000596s00021305	Glyur000041s00007121	Glyur000139s00009305	Glyur002163s00037009	Glyur000885s00041681	Glyur000023s00004929
Glyur002557s00031648	Glyur000410s00016204	Glyur002163s00037009	Glyur001653s00028826	Glyur000173s00011804	Glyur000999s00024103	Glyur000077s00006724	Glyur000477s00024403	Glyur000349s00021093	Glyur000095s00007045	Glyur000109s00010616	Glyur001419s00035730
Glyur000095s00007051	Glyur001564s00035139	Glyur001653s00028826	Glyur000007s00002837	Glyur004602s00036976	Glyur002163s00037009	Glyur000027s00001536	Glyur003792s00046197	Glyur001612s00041559	Glyur000163s00011099	Glyur000866s00031708	Glyur000047s00003994
Glyur000866s00031708	Glyur001303s00026788	Glyur000544s00017430	Glyur000115s00008246	Glyur000717s00025318	Glyur000087s00008569	Glyur000866s00031708	Glyur001360s00037392	Glyur000966s00025840	Glyur000679s00026744	Glyur000104s00006015	Glyur005977s00044448
Glyur000618s00030218	Glyur000673s00024277	Glyur000881s00037826	Glyur000173s00011804	Glyur001157s00034141	Glyur000115s00008246	Glyur000081s00006744	Glyur000434s00017221	Glyur005977s00044448	Glyur000027s00001536	Glyur000082s00007612	Glyur002163s00037009
Glyur000881s00037826	Glyur000203s00012910	Glyur000161s00011292	Glyur004602s00036976	Glyur000436s00018450	Glyur003209s00038005	Glyur000268s00013370	Glyur000204s00012406	Glyur000095s00007051	Glyur000866s00031708	Glyur000361s00013174	Glyur000095s00007045
Glyur000564s00029583	Glyur000040s00007345	Glyur004602s00036976	Glyur000717s00025318	Glyur000007s00002856	Glyur001908s00030727	Glyur002175s00041164	Glyur002160s00044908	Glyur002147s00034572	Glyur001326s00026353	Glyur000144s00012218	Glyur000448s00026713
Glyur004602s00036976	Glyur000178s00013196	Glyur000717s00025318	Glyur002275s00030377	Glyur000023s00004869	Glyur000173s00011804	Glyur000564s00029583	Glyur000117s00007621	Glyur000522s00031201	Glyur000082s00007612	Glyur000019s00002124	Glyur000109s00010616
Glyur001157s00034141	Glyur001192s00036939	Glyur001157s00034141	Glyur000436s00018450	Glyur000876s00020486	Glyur004602s00036976	Glyur001021s00028011	Glyur000464s00022406	Glyur000268s00013370	Glyur004671s00040321	Glyur000316s00018288	Glyur001326s00026353
Glyur002275s00030377	Glyur002383s00031060	Glyur002275s00030377	Glyur000824s00025997	Glyur000203s00012910	Glyur000717s00025318	Glyur000101s00010301	Glyur002955s00037986	Glyur000881s00037826	Glyur003869s00041013	Glyur000324s00015449	Glyur000082s00007612
Glyur000231s00022070	Glyur001443s00035064	Glyur000231s00022070	Glyur000007s00002856	Glyur000171s00016598	Glyur001157s00034141	Glyur001336s00032764	Glyur001082s00037371	Glyur000046s00004848	Glyur002504s00041881	Glyur001436s00037948	Glyur002504s00041881
Glyur000754s00024696	Glyur000256s00016268	Glyur000007s00002856	Glyur000121s00009695	Glyur000324s00015436	Glyur002275s00030377	Glyur000061s00006562	Glyur001201s00028276	Glyur000290s00015790	Glyur000161s00011292	Glyur001019s00033953	Glyur001323s00031191
Glyur000876s00020486	Glyur000246s00016997	Glyur000795s00031108	Glyur000727s00025957	Glyur000184s00008174	Glyur000436s00018450	Glyur000186s00009875	Glyur000121s00009723	Glyur000173s00011804	Glyur000833s00030505	Glyur000009s00001410	Glyur000290s00015790
Glyur001564s00035139	Glyur000026s00001886	Glyur000320s00014310	Glyur000754s00024696	Glyur000175s00012081	Glyur000824s00025997	Glyur000231s00022070	Glyur006852s00045260	Glyur000101s00010301	Glyur000163s00011119	Glyur000553s00020406	Glyur000397s00020465
Glyur000673s00024277	Glyur000053s00006445	Glyur000751s00027026	Glyur000123s00008444	Glyur002383s00031060	Glyur000007s00002856	Glyur000952s00025636	Glyur001268s00035617	Glyur000410s00016204	Glyur000121s00009695	Glyur002160s00044908	Glyur000463s00026767
Glyur000987s00026420	Glyur002041s00029893	Glyur001564s00035139	Glyur000795s00031108	Glyur000880s00024788	Glyur000121s00009695	Glyur001973s00030830	Glyur000516s00022255	Glyur000061s00006562	Glyur001933s00036045	Glyur000117s00007621	Glyur005775s00047864
Glyur001732s00023317	Glyur000663s00030871	Glyur001808s00027709	Glyur001880s00033695	Glyur001443s00035064	Glyur000727s00025957	Glyur000214s00016032	Glyur000071s00005218	Glyur000041s00007121	Glyur000019s00002124	Glyur000065s00004260	Glyur000019s00002124
Glyur000116s00009250	Glyur000105s00014180	Glyur000038s00004501	Glyur000673s00024277	Glyur001077s00026247	Glyur000123s00008444	Glyur000010s00000912	Glyur000147s00013828	Glyur000397s00020465	Glyur000316s00018288	Glyur001082s00037371	Glyur000316s00018288
Glyur000211s00017652	Glyur001349s00028254	Glyur000673s00024277	Glyur001818s00030076	Glyur000023s00004932	Glyur000062s00005469	Glyur000316s00018288	Glyur000502s00019274	Glyur000463s00026767	Glyur000019s00002090	Glyur000330s00019538	Glyur000116s00009253
Glyur000445s00020016	Glyur000148s00009076	Glyur000123s00008408	Glyur001562s00037199	Glyur000774s00027683	Glyur000035s00004956	Glyur000870s00029781	Glyur001992s00038070	Glyur000218s00011613	Glyur001470s00040463	Glyur003736s00044442	Glyur000015s00000779
Glyur000193s00013962	Glyur000024s00006653	Glyur002603s00037894	Glyur003137s00039593	Glyur000246s00016997	Glyur001808s00027709	Glyur000709s00024188	Glyur002166s00038150	Glyur000334s00019197	Glyur000170s00010987	Glyur000880s00024788	Glyur001470s00040463
Glyur000158s00011361	Glyur000023s00004931	Glyur000203s00012910	Glyur000066s00006236	Glyur000077s00006707	Glyur000673s00024277	Glyur000252s00012682	Glyur000802s00023720	Glyur002147s00034571	Glyur001019s00033953	Glyur000163s00011116	Glyur000252s00012682
Glyur002383s00031060	Glyur000386s00015326	Glyur000211s00017652	Glyur000203s00012910	Glyur000026s00001886	Glyur001818s00030076	Glyur000423s00024426	Glyur000078s00005373	Glyur000166s00010589	Glyur001884s00039577	Glyur000072s00008136	Glyur000170s00010987
Glyur001443s00035064	Glyur000965s00031252	Glyur001386s00028374	Glyur000509s00016401	Glyur000105s00014180	Glyur001562s00037199	Glyur000113s00009459	Glyur000059s00006320	Glyur000324s00015449	Glyur000253s00020248	Glyur000332s00014975	Glyur001019s00033953
Glyur000246s00016997	Glyur000229s00018870	Glyur000195s00012832	Glyur000342s00013716	Glyur000011s00000649	Glyur003137s00039593	Glyur000842s00023835	Glyur000218s00011643	Glyur000870s00029781	Glyur002511s00035434	Glyur000225s00014756	Glyur000260s00013530
Glyur000044s00005151	Glyur000359s00016724	Glyur000040s00007345	Glyur000039s00004190	Glyur001349s00028254	Glyur000060s00004695	Glyur003792s00046197	Glyur000060s00004776	Glyur000876s00020486	Glyur000230s00016873	Glyur005002s00040159	Glyur001884s00039577
Glyur000026s00001886	Glyur000031s00004385	Glyur000193s00013962	Glyur000108s00010410	Glyur000386s00015326	Glyur000203s00012910	Glyur000987s00026420	Glyur000415s00025765	Glyur000019s00002090	Glyur001956s00039077	Glyur000525s00018819	Glyur000690s00025162
Glyur000053s00006445	Glyur000184s00008190	Glyur000178s00013196	Glyur001192s00036939	Glyur000226s00010829	Glyur001091s00033714	Glyur003456s00036217	Glyur001643s00028424	Glyur000116s00009253	Glyur002788s00039073	Glyur000236s00014250	Glyur002511s00035434
Glyur002041s00029893	Glyur000479s00019691	Glyur000877s00023933	Glyur000158s00011361	Glyur000965s00031252	Glyur000509s00016401	Glyur004856s00045263	Glyur000823s00027909	Glyur000477s00024403	Glyur000179s00010699	Glyur001931s00037070	Glyur000009s00001410
Glyur000105s00014180	Glyur000361s00013171	Glyur000056s00004140	Glyur000184s00008174	Glyur000102s00010944	Glyur001956s00039079	Glyur000973s00026297	Glyur000009s00001422	Glyur000252s00012682	Glyur000509s00016401	Glyur000276s00017180	Glyur000230s00016873
Glyur000011s00000649	Glyur001229s00034266	Glyur002383s00031060	Glyur000880s00024788	Glyur000149s00009550	Glyur000890s00019080	Glyur001956s00039079	Glyur000155s00012819	Glyur000170s00010987	Glyur001956s00039079	Glyur000052s00005814	Glyur000742s00025065
Glyur001349s00028254	Glyur000009s00001492	Glyur001443s00035064	Glyur001443s00035064	Glyur000492s00023510	Glyur001386s00028374	Glyur000116s00009250	Glyur000016s00003045	Glyur000423s00024426	Glyur000596s00021309	Glyur000814s00023367	Glyur000973s00026297
Glyur000176s00012125	Glyur000251s00019366	Glyur000256s00016268	Glyur002091s00032470	Glyur000173s00011837	Glyur000039s00004190	Glyur000061s00006519	Glyur000744s00021936	Glyur000060s00004754	Glyur000065s00004260	Glyur000157s00015828	Glyur001101s00022421
Glyur000148s00009076	Glyur000363s00015352	Glyur000246s00016997	Glyur000774s00027683	Glyur000451s00016533	Glyur000043s00003816	Glyur000108s00010426	Glyur000014s00002509	Glyur002511s00035434	Glyur000193s00013962	Glyur000574s00030973	Glyur000156s00011993
Glyur000386s00015326	Glyur000880s00024787	Glyur000026s00001886	Glyur000026s00001886	Glyur001808s00027714	Glyur001192s00036939	Glyur000082s00007566	Glyur003510s00042075	Glyur000987s00026420	Glyur003480s00040672	Glyur002007s00039767	Glyur000179s00010699
Glyur000226s00010829	Glyur000139s00009278	Glyur000048s00002281	Glyur000130s00006888	Glyur000103s00007433	Glyur000158s00011361	Glyur000040s00007345	Glyur002181s00036481	Glyur000004s00000506	Glyur001082s00037371	Glyur000854s00021818	Glyur000171s00016598
Glyur001070s00024974	Glyur000004s00000374	Glyur000115s00008249	Glyur000735s00021570	Glyur000184s00008190	Glyur000184s00008174	Glyur000596s00021309	Glyur002026s00038726	Glyur001360s00037392	Glyur000330s00019538	Glyur007164s00047115	Glyur001386s00028374
Glyur000229s00018870	Glyur000031s00004338	Glyur002041s00029893	Glyur000105s00014180	Glyur000479s00019691	Glyur002383s00031060	Glyur000464s00022406	Glyur000066s00006239	Glyur003456s00036217	Glyur003736s00044442	Glyur001101s00022432	Glyur002418s00033279
Glyur000529s00019356	Glyur000552s00024353	Glyur000663s00030871	Glyur000011s00000649	Glyur002301s00034229	Glyur000880s00024788	Glyur001186s00029887	Glyur003300s00041889	Glyur000020s00001748	Glyur000880s00024788	Glyur001287s00026988	Glyur000377s00019613
Glyur000031s00004385	Glyur000048s00002218	Glyur000105s00014180	Glyur001349s00028254	Glyur000467s00022321	Glyur001201s00028276	Glyur000330s00019538	Glyur000211s00017639	Glyur000060s00004695	Glyur000246s00016967	Glyur000084s00009472	Glyur000272s00017867
Glyur000103s00007433	Glyur001052s00025683	Glyur001349s00028254	Glyur003616s00034786	Glyur001029s00027002	Glyur001557s00038543	Glyur000882s00021655	Glyur000306s00014040	Glyur000434s00017221	Glyur000258s00015249	Glyur000036s00004650	Glyur000596s00021309
Glyur000184s00008190	Glyur000166s00010569	Glyur002405s00033429	Glyur000024s00006653	Glyur000001s00000166	Glyur001443s00035064	Glyur000068s00006852	Glyur000776s00026216	Glyur000056s00004143	Glyur000334s00019202	Glyur000548s00021026	Glyur000464s00022406
Glyur000479s00019691	Glyur001117s00026957	Glyur000148s00009076	Glyur000386s00015326	Glyur000009s00001492	Glyur002091s00032470	Glyur001201s00028276	Glyur001880s00033689	Glyur001101s00022421	Glyur000774s00027683	Glyur011173s00047934	Glyur000026s00001849
Glyur000361s00013171	Glyur000217s00014857	Glyur000024s00006653	Glyur000226s00010829	Glyur004538s00039588	Glyur000072s00008136	Glyur001413s00028469	Glyur000973s00026295	Glyur000179s00010699	Glyur000332s00014975	Glyur000763s00023740	Glyur000158s00011361
Glyur001229s00034266	Glyur000071s00005300	Glyur000386s00015326	Glyur001070s00024974	Glyur000451s00016525	Glyur000959s00024505	Glyur000706s00025013	Glyur001193s00034829	Glyur000204s00012406	Glyur000025s00003338	Glyur000130s00006919	Glyur002885s00046008
Glyur000009s00001492	Glyur003369s00044138	Glyur000226s00010829	Glyur000965s00031252	Glyur000115s00008231	Glyur000256s00016268	Glyur001990s00033281	Glyur000751s00027025	Glyur000294s00011854	Glyur000121s00009723	Glyur000805s00021377	Glyur001082s00037371
Glyur000368s00021709	Glyur000088s00007714	Glyur000965s00031252	Glyur000102s00010944	Glyur000025s00003295	Glyur000026s00001886	Glyur000246s00016997	Glyur000151s00010755	Glyur001386s00028374	Glyur002678s00045101	Glyur000443s00016846	Glyur001563s00032832
Glyur000802s00023720	Glyur001241s00024529	Glyur000102s00010974	Glyur000229s00018870	Glyur000363s00015352	Glyur000053s00006445	Glyur000412s00023294	Glyur000008s00001253	Glyur001157s00034143	Glyur000239s00017904	Glyur000059s00006321	Glyur000330s00019538
Glyur000025s00003295	Glyur000662s00023496	Glyur000173s00011837	Glyur000492s00023510	Glyur000056s00004131	Glyur000105s00014180	Glyur000484s00024958	Glyur000010s00000978	Glyur000324s00015436	Glyur005002s00040159	Glyur000046s00004816	Glyur003736s00044442
Glyur000880s00024787	Glyur000735s00021568	Glyur000359s00016724	Glyur000173s00011837	Glyur000004s00000384	Glyur000011s00000649	Glyur003741s00039846	Glyur003223s00047455	Glyur000464s00022406	Glyur000145s00010136	Glyur000102s00010959	Glyur000918s00025540
Glyur000139s00009278	Glyur001718s00031993	Glyur001630s00027442	Glyur002171s00034483	Glyur000978s00031821	Glyur001349s00028254	Glyur000645s00028168	Glyur000142s00009110	Glyur002955s00037986	Glyur000048s00002281	Glyur000330s00019516	Glyur000880s00024788
Glyur000004s00000374	Glyur002806s00044420	Glyur000031s00004385	Glyur001645s00024575	Glyur000035s00004984	Glyur002052s00038819	Glyur000145s00010136	Glyur000029s00003671	Glyur000196s00010855	Glyur000333s00033018	Glyur000797s00025501	Glyur000101s00010319
Glyur000552s00024353	Glyur000612s00034941	Glyur000479s00019691	Glyur000451s00016533	Glyur000112s00012318	Glyur000024s00006653	Glyur003990s00042128	Glyur000770s00019674	Glyur000711s00037596	Glyur003990s00042128	Glyur001718s00031993	Glyur000246s00016967
Glyur003893s00036357	Glyur000100s00008355	Glyur000361s00013171	Glyur001630s00027442	Glyur000166s00010569	Glyur001070s00024974	Glyur001282s00029597	Glyur000391s00016076	Glyur003795s00042832	Glyur000706s00025020	Glyur002806s00044420	Glyur000258s00015249
Glyur001418s00033595	Glyur000097s00008313	Glyur000467s00022321	Glyur000031s00004385	Glyur000271s00015177	Glyur000229s00018870	Glyur000685s00029736	Glyur003273s00038202	Glyur001201s00028276	Glyur003616s00034786	Glyur000249s00015888	Glyur002091s00032470
Glyur001052s00025683	Glyur000274s00012561	Glyur001229s00034266	Glyur000103s00007433	Glyur000445s00020002	Glyur000149s00009550	Glyur006852s00045260	Glyur000825s00032927	Glyur000337s00026848	Glyur000176s00012125	Glyur000744s00021936	Glyur004746s00044298
Glyur000107s00007274	Glyur000014s00002492	Glyur000001s00000166	Glyur000184s00008190	Glyur001214s00026368	Glyur000090s00011394	Glyur000046s00004839	Glyur000007s00002788	Glyur000258s00015249	Glyur000245s00014696	Glyur000979s00026392	Glyur000332s00014975
Glyur000166s00010569	Glyur000399s00017829	Glyur000009s00001492	Glyur000479s00019691	Glyur000217s00014857	Glyur000492s00023510	Glyur000051s00003403	Glyur000313s00016922	Glyur001557s00038543	Glyur000097s00008337	Glyur001250s00032717	Glyur000279s00013244
Glyur001117s00026957	Glyur000380s00017148	Glyur000368s00021709	Glyur002301s00034229	Glyur000071s00005300	Glyur002171s00034483	Glyur000017s00002413	Glyur000089s00008795	Glyur000163s00011116	Glyur000189s00009618	Glyur002511s00035432	Glyur000227s00015103
Glyur000145s00010115	Glyur000011s00000656	Glyur000049s00003145	Glyur000567s00021962	Glyur001630s00027440	Glyur000529s00019360	Glyur000006s00001625	Glyur001691s00029476	Glyur000774s00027683	Glyur003788s00047646	Glyur000183s00013047	Glyur000025s00003338
Glyur001025s00025606	Glyur001711s00043144	Glyur000115s00008231	Glyur000548s00021025	Glyur001063s00030489	Glyur000451s00016533	Glyur000628s00026636	Glyur003049s00040646	Glyur000026s00001909	Glyur000088s00007730	Glyur000033s00008649	Glyur000963s00023037
Glyur001214s00026368	Glyur000056s00004104	Glyur000001s00000168	Glyur000867s00025581	Glyur000088s00007723	Glyur000031s00004385	Glyur000108s00010434	Glyur000552s00024341	Glyur000051s00003462	Glyur000147s00013828	Glyur000176s00012111	Glyur000121s00009723
Glyur000350s00020055	Glyur000094s00007868	Glyur000390s00023095	Glyur001029s00027002	Glyur000986s00028876	Glyur001808s00027714	Glyur000496s00030952	Glyur000076s00018620	Glyur000412s00023294	Glyur000533s00015056	Glyur000913s00026126	Glyur002678s00045101
Glyur002009s00041783	Glyur000236s00014238	Glyur002950s00039707	Glyur000509s00016412	Glyur000735s00021568	Glyur000075s00007168	Glyur000044s00005183	Glyur001930s00032112	Glyur000625s00022691	Glyur000906s00028241	Glyur000110s00011760	Glyur000484s00024958
Glyur000694s00023246	Glyur000004s00000399	Glyur000251s00019366	Glyur000001s00000166	Glyur000494s00017408	Glyur000184s00008190	Glyur000027s00001520	Glyur000620s00017799	Glyur001232s00031527	Glyur000017s00002413	Glyur000062s00005458	Glyur000239s00017904
Glyur002355s00038471	Glyur000015s00000753	Glyur000363s00015352	Glyur000368s00021709	Glyur000961s00028326	Glyur000479s00019691	Glyur000643s00026945	Glyur000545s00023415	Glyur000494s00017412	Glyur001931s00037070	Glyur002026s00038726	Glyur005002s00040159
Glyur001081s00024619	Glyur001973s00030832	Glyur000056s00004131	Glyur004538s00039588	Glyur000263s00013565	Glyur000171s00016628	Glyur000361s00013171	Glyur000315s00012743	Glyur000645s00028168	Glyur000052s00005814	Glyur002895s00041581	Glyur000026s00001907
Glyur000429s00022713	Glyur000029s00003655	Glyur000139s00009278	Glyur000001s00000168	Glyur002806s00044420	Glyur002301s00034229	Glyur005411s00045657	Glyur000005s00001103	Glyur000315s00012748	Glyur000052s00005777	Glyur000529s00019343	Glyur000145s00010136
Glyur002413s00035795	Glyur004080s00040149	Glyur000004s00000374	Glyur000723s00020862	Glyur000577s00027227	Glyur000567s00021962	Glyur000867s00025581	Glyur000335s00017471	Glyur003990s00042128	Glyur000814s00023367	Glyur000281s00018246	Glyur000890s00019078
Glyur000735s00021568	Glyur000776s00026216	Glyur000552s00024353	Glyur000025s00003295	Glyur000122s00010182	Glyur000548s00021025	Glyur000148s00009050	Glyur000027s00001563	Glyur000198s00008748	Glyur001818s00030082	Glyur000205s00012916	Glyur000120s00006104
Glyur000063s00005868	Glyur001706s00038540	Glyur003893s00036357	Glyur000056s00004131	Glyur001185s00040077	Glyur000467s00022321	Glyur001029s00027002	Glyur000244s00014794	Glyur000710s00027837	Glyur000690s00025175	Glyur001120s00031689	Glyur000422s00020634
Glyur001627s00031860	Glyur000294s00011858	Glyur000048s00002218	Glyur000004s00000384	Glyur000612s00034941	Glyur000867s00025581	Glyur000073s00007830	Glyur003306s00035917	Glyur000428s00019750	Glyur000316s00018274	Glyur000161s00011267	Glyur000710s00027837
Glyur002806s00044420	Glyur005560s00042572	Glyur000091s00010527	Glyur000978s00031821	Glyur000100s00008355	Glyur001229s00034266	Glyur000674s00021154	Glyur001254s00028560	Glyur006852s00045260	Glyur000157s00015828	Glyur002201s00043892	Glyur000428s00019750
Glyur000612s00034941	Glyur000158s00011367	Glyur001052s00025683	Glyur000112s00012318	Glyur000673s00024290	Glyur001029s00027002	Glyur000004s00000459	Glyur000448s00026717	Glyur000525s00018819	Glyur000002s00000233	Glyur000100s00008383	Glyur003616s00034786
Glyur000097s00008313	Glyur000775s00025727	Glyur000107s00007274	Glyur000166s00010569	Glyur000123s00008441	Glyur000509s00016412	Glyur000368s00021709	Glyur000027s00001594	Glyur001836s00028587	Glyur002304s00046375	Glyur000075s00007173	Glyur000525s00018819
Glyur000079s00008948	Glyur000086s00011549	Glyur001070s00024970	Glyur000504s00018077	Glyur000014s00002492	Glyur000001s00000166	Glyur000365s00022133	Glyur000425s00021399	Glyur001036s00023763	Glyur002007s00039767	Glyur000100s00008397	Glyur000245s00014696
Glyur000308s00025268	Glyur001244s00034322	Glyur000166s00010569	Glyur000445s00020002	Glyur000093s00009398	Glyur000368s00021709	Glyur000115s00008231	Glyur000049s00003133	Glyur001268s00035617	Glyur007164s00047115	Glyur000004s00000504	Glyur000391s00016058
Glyur000076s00018610	Glyur000126s00013661	Glyur001117s00026957	Glyur001025s00025606	Glyur000444s00022239	Glyur000451s00016525	Glyur003286s00036157	Glyur000749s00022591	Glyur000163s00011133	Glyur000867s00025581	Glyur000004s00000485	Glyur003788s00047646
Glyur000095s00007047	Glyur000882s00021657	Glyur000504s00018077	Glyur000066s00006255	Glyur000592s00020583	Glyur000723s00020862	Glyur001314s00034327	Glyur001518s00034902	Glyur000341s00020139	Glyur002328s00039190	Glyur001043s00031421	Glyur001102s00033853
Glyur000592s00020583	Glyur000042s00005098	Glyur001214s00026368	Glyur001214s00026368	Glyur000255s00016812	Glyur000251s00019366	Glyur000802s00023720	Glyur000664s00026064	Glyur000708s00035900	Glyur000814s00023363	Glyur003746s00039781	Glyur000088s00007730
Glyur000255s00016812	Glyur000080s00008704	Glyur000350s00020055	Glyur002009s00041783	Glyur000011s00000656	Glyur000802s00023720	Glyur000054s00005344	Glyur000652s00019443	Glyur000386s00015326	Glyur001957s00039090	Glyur000161s00011253	Glyur000147s00013828
Glyur000065s00004278	Glyur000012s00000516	Glyur000047s00004013	Glyur000217s00014857	Glyur000785s00024146	Glyur000025s00003295	Glyur000010s00000971	Glyur002356s00040297	Glyur000675s00024219	Glyur000368s00021709	Glyur004373s00046027	Glyur000906s00028241
Glyur000785s00024146	Glyur001059s00033842	Glyur002009s00041783	Glyur000071s00005300	Glyur001711s00043144	Glyur000004s00000384	Glyur000009s00001470	Glyur000620s00017798	Glyur000516s00022255	Glyur001287s00026988	Glyur000721s00027413	Glyur000374s00017966
Glyur000056s00004104	Glyur000003s00001207	Glyur000217s00014857	Glyur001630s00027440	Glyur000288s00019858	Glyur000978s00031821	Glyur001941s00031290	Glyur000677s00026183	Glyur000147s00013828	Glyur000084s00009472	Glyur000751s00027025	Glyur000017s00002413
Glyur000671s00022538	Glyur001214s00026370	Glyur000071s00005300	Glyur001063s00030489	Glyur000056s00004104	Glyur000004s00000374	Glyur000048s00002218	Glyur003332s00035255	Glyur000042s00005108	Glyur000115s00008231	Glyur000130s00006885	Glyur001931s00037070
Glyur004850s00043113	Glyur000029s00003630	Glyur000088s00007723	Glyur001081s00024619	Glyur000661s00022608	Glyur000112s00012318	Glyur000015s00000766	Glyur000190s00015737	Glyur000017s00002413	Glyur000089s00008783	Glyur001653s00028824	Glyur000124s00011959
Glyur000661s00022608	Glyur000386s00015318	Glyur000388s00027960	Glyur000088s00007714	Glyur000236s00014238	Glyur000166s00010569	Glyur000092s00007500	Glyur001908s00030720	Glyur000124s00011959	Glyur003286s00036157	Glyur006585s00045184	Glyur000052s00005814
Glyur000236s00014238	Glyur000690s00025167	Glyur000114s00010455	Glyur001241s00024529	Glyur002334s00036080	Glyur000504s00018077	Glyur000073s00007768	Glyur000164s00014501	Glyur000809s00030662	Glyur001314s00034327	Glyur001780s00035666	Glyur000814s00023367
Glyur002334s00036080	Glyur000081s00006776	Glyur000986s00028876	Glyur000429s00022713	Glyur000015s00000753	Glyur000445s00020002	Glyur000271s00015177	Glyur000187s00024033	Glyur001818s00030082	Glyur000802s00023720	Glyur000023s00004934	Glyur001818s00030082
Glyur000015s00000753	Glyur000359s00016711	Glyur002413s00035795	Glyur000088s00007723	Glyur001210s00032317	Glyur001025s00025606	Glyur000134s00009775	Glyur000754s00024695	Glyur000628s00026636	Glyur000552s00024337	Glyur000471s00019767	Glyur000690s00025175
Glyur001973s00030832	Glyur000099s00014954	Glyur000330s00019516	Glyur003514s00039546	Glyur000603s00029226	Glyur001214s00026368	Glyur000694s00023248	Glyur000031s00004422	Glyur000456s00017916	Glyur000135s00007312	Glyur000042s00005096	Glyur000359s00016724
Glyur000331s00020709	Glyur002663s00046648	Glyur000735s00021568	Glyur000114s00010455	Glyur000275s00017061	Glyur000350s00020055	Glyur000733s00026524	Glyur000456s00017928	Glyur000910s00020566	Glyur000054s00005344	Glyur000319s00018985	Glyur000316s00018274
Glyur004080s00040149	Glyur000379s00015029	Glyur000494s00017408	Glyur000735s00021568	Glyur000776s00026216	Glyur002009s00041783	Glyur000025s00003332	Glyur000044s00005197	Glyur001992s00038070	Glyur000243s00013147	Glyur000133s00010355	Glyur006062s00044203
Glyur001360s00037390	Glyur000136s00007941	Glyur001718s00031993	Glyur000494s00017408	Glyur001360s00037390	Glyur000217s00014857	Glyur000434s00017218	Glyur000164s00014476	Glyur000359s00016724	Glyur011173s00047934	Glyur000109s00010639	Glyur000002s00000233
Glyur000007s00002809	Glyur000331s00020716	Glyur001627s00031860	Glyur001718s00031993	Glyur000397s00020470	Glyur000071s00005300	Glyur000691s00031261	Glyur000718s00020275	Glyur000157s00015828	Glyur000593s00016437	Glyur000332s00014987	Glyur000574s00030973
Glyur000136s00007956	Glyur000049s00003157	Glyur000247s00015491	Glyur000263s00013565	Glyur000121s00009694	Glyur001630s00027440	Glyur000249s00015861	Glyur000122s00010201	Glyur000183s00013021	Glyur000552s00024353	Glyur000325s00013518	Glyur000184s00008190
Glyur000264s00019966	Glyur000372s00017121	Glyur001234s00026345	Glyur000236s00014251	Glyur000341s00020146	Glyur001063s00030489	Glyur000011s00000678	Glyur005689s00046703	Glyur000016s00003094	Glyur000144s00012250	Glyur000972s00027760	Glyur000046s00004803
Glyur000989s00020260	Glyur000352s00022304	Glyur000027s00001541	Glyur000160s00019155	Glyur007025s00044667	Glyur003369s00044138	Glyur002303s00038706	Glyur000084s00009483	Glyur000375s00022199	Glyur000012s00000592	Glyur001409s00044173	Glyur000096s00005968
Glyur000342s00013742	Glyur002613s00038307	Glyur000949s00028886	Glyur000050s00005718	Glyur000113s00009464	Glyur000088s00007714	Glyur000017s00002425	Glyur000025s00003330	Glyur000439s00019000	Glyur001410s00029897	Glyur000164s00014492	Glyur000424s00026890
Glyur001005s00027817	Glyur000010s00000889	Glyur000073s00007829	Glyur000355s00013931	Glyur000335s00017462	Glyur001241s00024529	Glyur000134s00009772	Glyur002411s00041663	Glyur000687s00031814	Glyur000431s00018634	Glyur000149s00009546	Glyur001175s00038455
Glyur000015s00000738	Glyur001104s00026658	Glyur000294s00011862	Glyur000097s00008311	Glyur000095s00007013	Glyur000429s00022713	Glyur000055s00004587	Glyur004074s00039645	Glyur000091s00010556	Glyur003440s00037452	Glyur000082s00007590	Glyur000309s00018419
Glyur001237s00036948	Glyur001534s00033648	Glyur000227s00015136	Glyur000695s00020652	Glyur001565s00038212	Glyur000054s00005333	Glyur000117s00007655	Glyur001131s00029305	Glyur000577s00027238	Glyur000892s00021917	Glyur006680s00046439	Glyur000978s00031823
Glyur000051s00003423	Glyur001199s00031518	Glyur000376s00018681	Glyur000533s00015044	Glyur000046s00004854	Glyur000088s00007723	Glyur000241s00022763	Glyur003340s00043096	Glyur001969s00039335	Glyur000029s00003593	Glyur000354s00015190	Glyur001546s00030183
Glyur000030s00002346	Glyur000192s00009338	Glyur000133s00010350	Glyur000164s00014475	Glyur002613s00038307	Glyur000306s00013999	Glyur000281s00018236	Glyur000446s00029768	Glyur003107s00034856	Glyur000019s00002184	Glyur000271s00015156	Glyur000347s00029043
Glyur000335s00017462	Glyur000203s00012871	Glyur000047s00004011	Glyur000714s00022854	Glyur000699s00025414	Glyur003514s00039546	Glyur001052s00025678	Glyur000656s00026158	Glyur000092s00007543	Glyur003028s00046318	Glyur000022s00002043	Glyur000464s00022396
Glyur000095s00007013	Glyur001022s00033096	Glyur006903s00044345	Glyur001636s00039703	Glyur000010s00000889	Glyur000114s00010455	Glyur000844s00023265	Glyur000200s00011161	Glyur001058s00023533	Glyur000069s00004055	Glyur000420s00021426	Glyur000462s00025056
Glyur000208s00014293	Glyur000512s00017078	Glyur000293s00015231	Glyur000032s00003911	Glyur000693s00025744	Glyur000986s00028876	Glyur000142s00009096	Glyur000068s00006854	Glyur003440s00037452	Glyur000005s00000998	Glyur000517s00018383	Glyur000574s00030981
Glyur003011s00033767	Glyur000701s00019653	Glyur000003s00001249	Glyur000675s00024223	Glyur000051s00003458	Glyur000662s00023496	Glyur003412s00039000	Glyur000256s00016253	Glyur000110s00011779	Glyur000082s00007563	Glyur000280s00015703	Glyur001884s00039572
Glyur000837s00027495	Glyur000092s00007546	Glyur001056s00029284	Glyur000102s00010966	Glyur000034s00002944	Glyur000735s00021568	Glyur000326s00025787	Glyur002618s00037134	Glyur000072s00008110	Glyur001749s00029862	Glyur000094s00007858	Glyur000016s00003094
Glyur000046s00004854	Glyur000940s00031346	Glyur000008s00001328	Glyur000443s00016863	Glyur001104s00026658	Glyur000494s00017408	Glyur000230s00016896	Glyur000037s00002669	Glyur000490s00023909	Glyur000193s00013955	Glyur001280s00031952	Glyur000375s00022199
Glyur002613s00038307	Glyur001007s00026105	Glyur002151s00043105	Glyur000926s00019321	Glyur000988s00029119	Glyur000263s00013565	Glyur000136s00007923	Glyur000847s00024870	Glyur001374s00029989	Glyur000316s00018286	Glyur000402s00033327	Glyur000439s00019000
Glyur000121s00009709	Glyur000737s00020113	Glyur001001s00027981	Glyur000095s00007055	Glyur000203s00012871	Glyur002806s00044420	Glyur000289s00018700	Glyur000278s00017275	Glyur000528s00024892	Glyur000060s00004762	Glyur000293s00015242	Glyur000296s00018756
Glyur000034s00002944	Glyur005463s00042017	Glyur002211s00040702	Glyur000270s00013286	Glyur000209s00013448	Glyur000577s00027227	Glyur000118s00009674	Glyur000237s00014408	Glyur001160s00034788	Glyur000205s00012925	Glyur000267s00016662	Glyur000577s00027238
Glyur001104s00026658	Glyur000012s00000531	Glyur000195s00012843	Glyur000055s00004587	Glyur000024s00006609	Glyur000247s00015491	Glyur000237s00014425	Glyur000011s00000711	Glyur000696s00018515	Glyur000492s00023509	Glyur000273s00014643	Glyur000595s00018293
Glyur001199s00031518	Glyur000096s00005929	Glyur000726s00027891	Glyur000009s00001399	Glyur002602s00031750	Glyur000122s00010182	Glyur000433s00026975	Glyur001396s00035584	Glyur000083s00006955	Glyur000003s00001173	Glyur000169s00018362	Glyur000127s00009159
Glyur000602s00018913	Glyur001353s00032370	Glyur001469s00033481	Glyur000230s00016896	Glyur000060s00004740	Glyur000001s00000186	Glyur000809s00030671	Glyur000018s00003695	Glyur000710s00027821	Glyur006124s00045727	Glyur002006s00031339	Glyur000249s00015879
Glyur000079s00008914	Glyur002224s00035124	Glyur000678s00024762	Glyur001593s00034415	Glyur000092s00007546	Glyur000064s00005594	Glyur000191s00015614	Glyur000046s00004791	Glyur001842s00036007	Glyur000227s00015116	Glyur000013s00003222	Glyur001230s00027574
Glyur000512s00017078	Glyur000346s00018170	Glyur000696s00018521	Glyur000390s00023107	Glyur000737s00020113	Glyur000002s00000354	Glyur001704s00039871	Glyur001249s00034774	Glyur000071s00005246	Glyur000456s00017920	Glyur000618s00030223	Glyur001516s00037333
Glyur000060s00004740	Glyur000151s00010730	Glyur000064s00005639	Glyur000042s00005117	Glyur000058s00006145	Glyur001185s00040077	Glyur000597s00020316	Glyur000018s00003724	Glyur000065s00004283	Glyur000512s00017087	Glyur000237s00014423	Glyur000479s00019689
Glyur000401s00023651	Glyur000158s00011359	Glyur000104s00006022	Glyur000120s00006085	Glyur000208s00014287	Glyur000612s00034941	Glyur001287s00026983	Glyur000045s00009959	Glyur000055s00004572	Glyur001700s00031781	Glyur000122s00010198	Glyur002259s00033470
Glyur000139s00009262	Glyur000037s00002648	Glyur000767s00028519	Glyur000755s00017974	Glyur000085s00008876	Glyur000344s00030062	Glyur001798s00037317	Glyur000049s00003167	Glyur000237s00014421	Glyur000095s00007055	Glyur000039s00004207	Glyur000144s00012250
Glyur001129s00037020	Glyur002580s00040789	Glyur000892s00021908	Glyur000005s00001059	Glyur007099s00042526	Glyur000097s00008313	Glyur000197s00010061	Glyur000031s00004419	Glyur000087s00008554	Glyur000867s00025587	Glyur000212s00017533	Glyur000012s00000592
Glyur000092s00007546	Glyur000013s00003218	Glyur000342s00013742	Glyur001727s00039818	Glyur000001s00000018	Glyur000673s00024290	Glyur009766s00047671	Glyur000156s00012001	Glyur000182s00014528	Glyur000134s00009772	Glyur004527s00043258	Glyur003440s00037452
Glyur002124s00041688	Glyur000051s00003442	Glyur001005s00027817	Glyur000139s00009289	Glyur000012s00000531	Glyur000308s00025268	Glyur000449s00027093	Glyur000093s00009403	Glyur000914s00025717	Glyur001975s00035595	Glyur000308s00025262	Glyur000029s00003593
Glyur000737s00020113	Glyur000450s00024049	Glyur000015s00000738	Glyur000184s00008173	Glyur000096s00005929	Glyur000274s00012561	Glyur000035s00005015	Glyur000140s00011468	Glyur000573s00021773	Glyur000271s00015150	Glyur000200s00011171	Glyur000483s00030632
Glyur000013s00003263	Glyur000542s00017546	Glyur000051s00003423	Glyur000353s00015532	Glyur002224s00035124	Glyur000108s00010420	Glyur000377s00019603	Glyur000058s00006173	Glyur000873s00032919	Glyur000497s00020199	Glyur000157s00015852	Glyur000072s00008110
Glyur003111s00038647	Glyur001039s00031430	Glyur000090s00011416	Glyur001234s00026345	Glyur000346s00018170	Glyur000235s00019541	Glyur000153s00013708	Glyur000610s00022589	Glyur000066s00006208	Glyur003372s00040981	Glyur000145s00010146	Glyur000129s00012439
Glyur000008s00001306	Glyur000148s00009067	Glyur000124s00011943	Glyur000036s00004648	Glyur000227s00015141	Glyur000123s00008441	Glyur000066s00006225	Glyur001030s00028195	Glyur004243s00042067	Glyur003405s00042630	Glyur001374s00029997	Glyur000019s00002184
Glyur007099s00042526	Glyur001199s00031521	Glyur000030s00002346	Glyur000027s00001541	Glyur002379s00037308	Glyur000093s00009398	Glyur003120s00035871	Glyur000088s00007754	Glyur000892s00021910	Glyur000165s00008522	Glyur000345s00015674	Glyur001374s00029989
Glyur005463s00042017	Glyur000578s00021006	Glyur000007s00002798	Glyur000863s00037667	Glyur000037s00002648	Glyur000059s00006324	Glyur000196s00010883	Glyur000007s00002846	Glyur000406s00019726	Glyur000335s00017447	Glyur000538s00027548	Glyur000069s00004055
Glyur000096s00005929	Glyur000120s00006110	Glyur000335s00017462	Glyur000073s00007829	Glyur002580s00040789	Glyur000444s00022239	Glyur000024s00006608	Glyur000146s00016296	Glyur000391s00016042	Glyur000201s00012362	Glyur001575s00033024	Glyur000005s00000998
Glyur000068s00006821	Glyur000849s00021624	Glyur000095s00007013	Glyur003280s00038982	Glyur000013s00003218	Glyur000592s00020583	Glyur002873s00043368	Glyur000305s00025112	Glyur001196s00027110	Glyur000746s00026707	Glyur000434s00017214	Glyur000055s00004572
Glyur000129s00012437	Glyur000128s00010787	Glyur000208s00014293	Glyur001281s00028024	Glyur000051s00003442	Glyur000065s00004278	Glyur001036s00023772	Glyur002981s00038854	Glyur000060s00004762	Glyur000036s00004626	Glyur000269s00013919	Glyur000618s00030213
Glyur000346s00018170	Glyur001179s00026669	Glyur001565s00038212	Glyur000376s00018681	Glyur000254s00017617	Glyur001711s00043144	Glyur000188s00019491	Glyur000026s00001872	Glyur000505s00021221	Glyur000224s00017368	Glyur000953s00031171	Glyur001610s00030573
Glyur000263s00013575	Glyur000961s00028330	Glyur003011s00033767	Glyur000133s00010350	Glyur000155s00012813	Glyur000056s00004104	Glyur001263s00024658	Glyur000003s00001142	Glyur000761s00025806	Glyur000179s00010696	Glyur000824s00026007	Glyur000573s00021773
Glyur000158s00011359	Glyur000014s00002519	Glyur000046s00004854	Glyur006903s00044345	Glyur000050s00005696	Glyur000358s00021167	Glyur000111s00011066	Glyur000533s00015040	Glyur000386s00015334	Glyur000237s00014425	Glyur003856s00038882	Glyur001749s00029862
Glyur000232s00013746	Glyur000748s00025530	Glyur002004s00032222	Glyur000034s00002963	Glyur000542s00017546	Glyur000661s00022608	Glyur000084s00009514	Glyur000692s00016538	Glyur000417s00031395	Glyur000087s00008550	Glyur000768s00019892	Glyur000193s00013955
Glyur000037s00002648	Glyur000166s00010602	Glyur000352s00022304	Glyur004079s00039151	Glyur001039s00031430	Glyur000236s00014238	Glyur004305s00043357	Glyur000059s00006333	Glyur000471s00019790	Glyur004034s00034230	Glyur000006s00001614	Glyur001996s00039763
Glyur002580s00040789	Glyur000111s00011065	Glyur002613s00038307	Glyur000038s00004471	Glyur000578s00021006	Glyur000007s00002854	Glyur003997s00043751	Glyur000094s00007880	Glyur001911s00038494	Glyur000098s00008005	Glyur000801s00027045	Glyur000316s00018286
Glyur000013s00003218	Glyur000550s00021750	Glyur000699s00025414	Glyur000525s00018804	Glyur001007s00026098	Glyur002334s00036080	Glyur001422s00031012	Glyur000324s00015433	Glyur000566s00023618	Glyur000830s00028256	Glyur001446s00035040	Glyur000060s00004762
Glyur000051s00003442	Glyur000309s00018426	Glyur000010s00000889	Glyur000195s00012843	Glyur001179s00026669	Glyur000015s00000753	Glyur000229s00018877	Glyur000177s00010916	Glyur000038s00004487	Glyur000150s00014551	Glyur000032s00003942	Glyur000205s00012925
Glyur000450s00024049	Glyur001325s00032738	Glyur001534s00033648	Glyur001469s00033481	Glyur000631s00022346	Glyur000509s00016393	Glyur000206s00012602	Glyur000476s00022380	Glyur000238s00016793	Glyur000185s00016481	Glyur000104s00005971	Glyur002269s00032419
Glyur000050s00005696	Glyur002349s00033866	Glyur001199s00031518	Glyur000004s00000413	Glyur000003s00001140	Glyur000186s00009869	Glyur000296s00018748	Glyur000553s00020405	Glyur000741s00030643	Glyur003164s00038814	Glyur000821s00020788	Glyur000648s00033128
Glyur000580s00024198	Glyur002307s00039397	Glyur000065s00004333	Glyur000067s00006385	Glyur000879s00025352	Glyur001210s00032317	Glyur000107s00007249	Glyur000009s00001459	Glyur000038s00004506	Glyur000189s00009602	Glyur000020s00001740	Glyur006124s00045727
Glyur000542s00017546	Glyur004237s00041194	Glyur000192s00009338	Glyur000263s00013596	Glyur001663s00027483	Glyur000107s00007255	Glyur000465s00024380	Glyur000519s00019108	Glyur000011s00000678	Glyur001271s00028144	Glyur002583s00034701	Glyur000136s00007924
Glyur001039s00031430	Glyur000001s00000174	Glyur000602s00018913	Glyur000503s00017761	Glyur000798s00031100	Glyur000603s00029226	Glyur000063s00005870	Glyur000064s00005629	Glyur000052s00005790	Glyur000197s00010061	Glyur000597s00020322	Glyur000145s00010129
Glyur001392s00030472	Glyur003115s00040373	Glyur000203s00012871	Glyur002314s00032883	Glyur000966s00025846	Glyur003217s00040681	Glyur000135s00007296	Glyur002700s00036101	Glyur003194s00044694	Glyur000003s00001249	Glyur000075s00007193	Glyur000139s00009301
Glyur000578s00021006	Glyur000123s00008410	Glyur000060s00004740	Glyur000264s00019966	Glyur000443s00016861	Glyur000793s00026496	Glyur000770s00019666	Glyur000064s00005608	Glyur000134s00009772	Glyur000329s00019850	Glyur000003s00001144	Glyur000022s00001966
Glyur000849s00021624	Glyur000114s00010484	Glyur000401s00023651	Glyur000065s00004313	Glyur000167s00012291	Glyur000275s00017061	Glyur000169s00018354	Glyur000692s00016549	Glyur000281s00018236	Glyur000008s00001328	Glyur000035s00005013	Glyur000038s00004487
Glyur000128s00010787	Glyur001836s00028584	Glyur000054s00005334	Glyur000104s00006022	Glyur000117s00007647	Glyur000776s00026216	Glyur000568s00030990	Glyur000039s00004243	Glyur001052s00025678	Glyur000627s00029177	Glyur000055s00004519	Glyur001700s00031781
Glyur001179s00026669	Glyur000364s00018047	Glyur000701s00019653	Glyur000423s00024428	Glyur000166s00010602	Glyur001360s00037390	Glyur000003s00001188	Glyur000934s00021597	Glyur000844s00023265	Glyur000947s00021195	Glyur000022s00002083	Glyur000041s00007091
Glyur000061s00006522	Glyur000194s00016321	Glyur001129s00037020	Glyur000020s00001764	Glyur000550s00021750	Glyur000121s00009694	Glyur000013s00003204	Glyur000301s00024495	Glyur000036s00004660	Glyur000005s00001080	Glyur000348s00020028	Glyur000512s00017071
Glyur000145s00010146	Glyur000482s00021729	Glyur000092s00007546	Glyur000892s00021908	Glyur000503s00017767	Glyur002517s00037494	Glyur000459s00027585	Glyur000012s00000617	Glyur000191s00015617	Glyur000611s00026451	Glyur001404s00041100	Glyur000436s00018455
Glyur000879s00025352	Glyur000699s00025423	Glyur001007s00026105	Glyur000078s00005407	Glyur002349s00033866	Glyur000446s00029758	Glyur000667s00025245	Glyur001544s00035568	Glyur000271s00015150	Glyur000350s00020061	Glyur000361s00013170	Glyur000196s00010887
Glyur000990s00032250	Glyur000018s00003680	Glyur000737s00020113	Glyur001005s00027817	Glyur004237s00041194	Glyur000117s00007623	Glyur000976s00028348	Glyur000399s00017828	Glyur000165s00008518	Glyur001149s00024736	Glyur000267s00016676	Glyur000048s00002257
Glyur000321s00019409	Glyur000028s00003571	Glyur000559s00020524	Glyur000015s00000738	Glyur003531s00039534	Glyur000750s00031901	Glyur000078s00005407	Glyur000066s00006245	Glyur004216s00042925	Glyur000024s00006608	Glyur000234s00015064	Glyur000867s00025587
Glyur000014s00002519	Glyur000175s00012048	Glyur000013s00003263	Glyur000191s00015638	Glyur000004s00000480	Glyur000158s00011367	Glyur000008s00001268	Glyur000041s00007125	Glyur002191s00039376	Glyur000960s00023943	Glyur000012s00000556	Glyur003194s00044694
Glyur001663s00027483	Glyur000074s00005568	Glyur003111s00038647	Glyur000051s00003423	Glyur000408s00029644	Glyur000775s00025727	Glyur000195s00012840	Glyur001820s00032857	Glyur000165s00008522	Glyur001036s00023772	Glyur000115s00008269	Glyur000117s00007641
Glyur000059s00006306	Glyur000785s00024156	Glyur007099s00042526	Glyur000601s00025461	Glyur003115s00040373	Glyur000086s00011549	Glyur006067s00042714	Glyur000015s00000812	Glyur001182s00029389	Glyur000161s00011264	Glyur002411s00041663	Glyur003169s00037733
Glyur001657s00042401	Glyur000181s00013105	Glyur005463s00042017	Glyur000124s00011943	Glyur001836s00028584	Glyur001244s00034322	Glyur000015s00000738	Glyur000021s00002701	Glyur000312s00021997	Glyur007579s00046034	Glyur000692s00016559	Glyur004130s00046229
Glyur000111s00011065	Glyur001054s00021677	Glyur000012s00000531	Glyur000030s00002346	Glyur000357s00018121	Glyur000126s00013661	Glyur002077s00033743	Glyur000892s00021922	Glyur000201s00012373	Glyur000020s00001816	Glyur000180s00014044	Glyur001975s00035595
Glyur000550s00021750	Glyur001069s00022467	Glyur001302s00034683	Glyur000036s00004631	Glyur000047s00004003	Glyur000882s00021657	Glyur001406s00030098	Glyur000672s00022922	Glyur000034s00002985	Glyur001263s00024658	Glyur000913s00026136	Glyur000036s00004660
Glyur000309s00018426	Glyur003240s00036399	Glyur000114s00010469	Glyur000113s00009464	Glyur000018s00003680	Glyur000042s00005098	Glyur000180s00014048	Glyur000041s00007110	Glyur000675s00024224	Glyur000111s00011066	Glyur000112s00012339	Glyur000191s00015617
Glyur000010s00000930	Glyur000134s00009792	Glyur001132s00025475	Glyur000095s00007013	Glyur000028s00003571	Glyur000480s00023782	Glyur002301s00034226	Glyur000422s00020648	Glyur000387s00017684	Glyur000328s00018340	Glyur001016s00027697	Glyur000271s00015150
Glyur001325s00032738	Glyur000267s00016676	Glyur002224s00035124	Glyur000009s00001472	Glyur000074s00005568	Glyur001145s00032021	Glyur000011s00000662	Glyur000272s00017864	Glyur000644s00020356	Glyur001611s00032569	Glyur000587s00026614	Glyur003372s00040981
Glyur000028s00003572	Glyur000168s00018576	Glyur000068s00006821	Glyur000192s00009313	Glyur000049s00003108	Glyur001007s00026094	Glyur000290s00015786	Glyur000856s00035001	Glyur000224s00017368	Glyur000651s00026838	Glyur001092s00028393	Glyur002191s00039376
Glyur000001s00000174	Glyur000192s00009348	Glyur000129s00012437	Glyur001565s00038212	Glyur000181s00013105	Glyur000963s00023039	Glyur000837s00027495	Glyur000719s00020102	Glyur000051s00003444	Glyur000043s00003853	Glyur000025s00003303	Glyur003405s00042630
Glyur001145s00032028	Glyur000696s00018523	Glyur000346s00018170	Glyur000071s00005269	Glyur000064s00005663	Glyur000374s00017951	Glyur000268s00013364	Glyur000217s00014855	Glyur000013s00003200	Glyur000353s00015543	Glyur000278s00017275	Glyur000256s00016258
Glyur000260s00013520	Glyur000009s00001432	Glyur000263s00013575	Glyur003011s00033767	Glyur000210s00014457	Glyur009919s00045720	Glyur000012s00000594	Glyur001030s00028209	Glyur000801s00027047	Glyur000571s00026044	Glyur000048s00002213	Glyur000550s00021756
Glyur000194s00016321	Glyur000250s00014092	Glyur001239s00031796	Glyur000046s00004854	Glyur000324s00015438	Glyur000039s00004187	Glyur000428s00019735	Glyur000509s00016395	Glyur000087s00008550	Glyur000263s00013596	Glyur000011s00000711	Glyur000312s00021997
Glyur000047s00004003	Glyur000101s00010338	Glyur000158s00011359	Glyur001818s00030079	Glyur001069s00022467	Glyur000239s00017884	Glyur000401s00023652	Glyur002455s00031746	Glyur000019s00002094	Glyur000503s00017761	Glyur000136s00007946	Glyur000746s00026707
Glyur000028s00003571	Glyur000179s00010712	Glyur000037s00002648	Glyur002613s00038307	Glyur002574s00037500	Glyur000109s00010639	Glyur000189s00009621	Glyur000036s00004640	Glyur000014s00002515	Glyur000006s00001705	Glyur001526s00032541	Glyur000387s00017684
Glyur000175s00012048	Glyur000841s00026263	Glyur000637s00026812	Glyur000121s00009709	Glyur000681s00027305	Glyur000050s00005717	Glyur000567s00021966	Glyur000154s00013396	Glyur000586s00021836	Glyur001369s00030297	Glyur000213s00016107	Glyur000036s00004626
Glyur000074s00005568	Glyur000717s00025333	Glyur002580s00040789	Glyur000699s00025414	Glyur000174s00018490	Glyur000785s00024151	Glyur000130s00006912	Glyur000364s00018053	Glyur000093s00009371	Glyur000063s00005870	Glyur000093s00009403	Glyur000120s00006085
Glyur001069s00022467	Glyur000305s00025105	Glyur000409s00019949	Glyur000693s00025744	Glyur003316s00046665	Glyur000198s00008746	Glyur000227s00015139	Glyur000007s00002789	Glyur000060s00004720	Glyur000770s00019666	Glyur000517s00018401	Glyur000051s00003444
Glyur000491s00023698	Glyur002825s00035775	Glyur000013s00003218	Glyur000051s00003458	Glyur000134s00009792	Glyur000258s00015280	Glyur000693s00025744	Glyur000016s00003000	Glyur000863s00037667	Glyur000741s00030650	Glyur002505s00044307	Glyur000753s00021296
Glyur003240s00036399	Glyur000032s00003861	Glyur000051s00003442	Glyur000034s00002944	Glyur000025s00003330	Glyur000125s00010048	Glyur000161s00011273	Glyur002584s00042058	Glyur000008s00001289	Glyur000120s00006094	Glyur000030s00002365	Glyur000237s00014425
Glyur000681s00027305	Glyur000713s00015596	Glyur000254s00017617	Glyur000473s00018953	Glyur000168s00018576	Glyur000079s00008934	Glyur000787s00032060	Glyur000009s00001389	Glyur000601s00025454	Glyur000927s00024255	Glyur000007s00002771	Glyur000087s00008550
Glyur000168s00018576	Glyur002377s00035579	Glyur000050s00005696	Glyur001199s00031518	Glyur000503s00017763	Glyur000104s00005980	Glyur000320s00014338	Glyur000075s00007188	Glyur000220s00014791	Glyur000778s00040618	Glyur000413s00015472	Glyur004034s00034230
Glyur000961s00028339	Glyur000566s00023611	Glyur000580s00024198	Glyur000247s00015502	Glyur001876s00033002	Glyur000529s00019345	Glyur000304s00027651	Glyur000620s00017804	Glyur000201s00012380	Glyur000013s00003204	Glyur000058s00006173	Glyur000219s00011571
Glyur001086s00029541	Glyur000036s00004676	Glyur000542s00017546	Glyur000203s00012871	Glyur001054s00021674	Glyur000048s00002228	Glyur000080s00008667	Glyur002253s00044264	Glyur000047s00004011	Glyur000104s00006022	Glyur002020s00037409	Glyur000314s00018007
Glyur000250s00014092	Glyur003455s00042205	Glyur001199s00031521	Glyur000079s00008914	Glyur001008s00040553	Glyur000175s00012028	Glyur000064s00005615	Glyur000259s00016751	Glyur009766s00047671	Glyur000423s00024428	Glyur000610s00022589	Glyur000123s00008416
Glyur003314s00037684	Glyur001958s00032474	Glyur000578s00021006	Glyur000209s00013448	Glyur000261s00014364	Glyur000051s00003387	Glyur000065s00004333	Glyur000011s00000730	Glyur000175s00012074	Glyur000667s00025245	Glyur000088s00007754	Glyur000830s00028256
Glyur000101s00010338	Glyur000054s00005338	Glyur000120s00006110	Glyur002602s00031750	Glyur000250s00014092	Glyur000506s00021895	Glyur001022s00033096	Glyur000325s00013512	Glyur000003s00001249	Glyur002221s00037510	Glyur004402s00039609	Glyur000150s00014551
Glyur000204s00012418	Glyur000089s00008777	Glyur000849s00021624	Glyur000060s00004740	Glyur000005s00001087	Glyur000783s00023125	Glyur000080s00008675	Glyur000042s00005105	Glyur000449s00027093	Glyur000694s00023253	Glyur000721s00027417	Glyur000024s00006645
Glyur000841s00026263	Glyur000255s00016821	Glyur000961s00028330	Glyur000401s00023651	Glyur001508s00031912	Glyur001103s00034497	Glyur000129s00012459	Glyur000241s00022762	Glyur000377s00019603	Glyur000078s00005407	Glyur000024s00006642	Glyur000185s00016481
Glyur001837s00030382	Glyur000034s00002898	Glyur000145s00010146	Glyur000092s00007546	Glyur000204s00012418	Glyur001672s00031247	Glyur000006s00001668	Glyur000008s00001365	Glyur000418s00021347	Glyur000950s00029455	Glyur000505s00021210	Glyur000012s00000604
Glyur000305s00025105	Glyur000424s00026894	Glyur000321s00019409	Glyur001007s00026105	Glyur000841s00026263	Glyur001059s00033842	Glyur001058s00023536	Glyur000282s00015775	Glyur000097s00008342	Glyur000195s00012840	Glyur000123s00008422	Glyur001287s00026983
Glyur001071s00028842	Glyur000486s00021135	Glyur000014s00002519	Glyur000737s00020113	Glyur001919s00031506	Glyur000248s00011314	Glyur002603s00037888	Glyur003372s00040980	Glyur000947s00021195	Glyur001511s00039606	Glyur000093s00009391	Glyur003164s00038814
Glyur000064s00005599	Glyur006804s00043970	Glyur000032s00003903	Glyur000559s00020524	Glyur000159s00010279	Glyur000029s00003630	Glyur008473s00047260	Glyur000432s00027006	Glyur000005s00001080	Glyur001825s00027397	Glyur000470s00020951	Glyur001798s00037317
Glyur002514s00041947	Glyur000527s00032554	Glyur001663s00027483	Glyur000058s00006145	Glyur001071s00028842	Glyur000549s00029262	Glyur000133s00010372	Glyur000320s00014327	Glyur000153s00013708	Glyur000014s00002511	Glyur001804s00033606	Glyur001271s00028144
Glyur000037s00002630	Glyur000445s00020004	Glyur000798s00031100	Glyur000198s00008721	Glyur000074s00005533	Glyur000115s00008220	Glyur000145s00010142	Glyur005664s00047395	Glyur000001s00000006	Glyur000187s00024047	Glyur001680s00029816	Glyur000376s00018681
Glyur000032s00003861	Glyur000164s00014494	Glyur000454s00019916	Glyur000008s00001306	Glyur001087s00023145	Glyur000005s00001038	Glyur000559s00020516	Glyur000933s00028082	Glyur000350s00020061	Glyur000191s00015638	Glyur002408s00032644	Glyur000003s00001249
Glyur000713s00015596	Glyur000122s00010195	Glyur000966s00025846	Glyur000208s00014287	Glyur000542s00017555	Glyur000690s00025167	Glyur000166s00010573	Glyur000103s00007465	Glyur000196s00010883	Glyur001278s00025618	Glyur000330s00019511	Glyur000045s00009976
Glyur000066s00006207	Glyur000012s00000596	Glyur000167s00012291	Glyur000085s00008876	Glyur000039s00004234	Glyur000585s00027750	Glyur000028s00003513	Glyur000597s00020317	Glyur000038s00004465	Glyur000418s00021339	Glyur000096s00005936	Glyur000632s00032400
Glyur002377s00035579	Glyur000743s00019294	Glyur001657s00042401	Glyur007099s00042526	Glyur000713s00015596	Glyur000011s00000709	Glyur000307s00023012	Glyur000227s00015127	Glyur000350s00020074	Glyur000007s00002821	Glyur002113s00042685	Glyur000566s00023622
Glyur000358s00021176	Glyur000024s00006626	Glyur000166s00010602	Glyur000012s00000531	Glyur000066s00006207	Glyur000592s00020585	Glyur000354s00015190	Glyur000015s00000795	Glyur000167s00012268	Glyur000540s00023689	Glyur003767s00045352	Glyur000947s00021195
Glyur000345s00015677	Glyur000409s00019947	Glyur000111s00011065	Glyur000939s00023543	Glyur000134s00009750	Glyur000081s00006776	Glyur000280s00015682	Glyur000138s00011664	Glyur000084s00009514	Glyur000071s00005269	Glyur000147s00013840	Glyur000382s00020385
Glyur004984s00036821	Glyur000345s00015662	Glyur000503s00017767	Glyur002038s00029102	Glyur000597s00020313	Glyur000359s00016705	Glyur000841s00026254	Glyur000694s00023245	Glyur000042s00005048	Glyur000289s00018721	Glyur000022s00001962	Glyur000611s00026451
Glyur000566s00023611	Glyur000009s00001428	Glyur000309s00018426	Glyur000082s00007590	Glyur000310s00013607	Glyur000065s00004262	Glyur000068s00006821	Glyur001081s00024620	Glyur000269s00013896	Glyur001936s00032203	Glyur000026s00001924	Glyur001149s00024736
Glyur000713s00015591	Glyur000153s00013707	Glyur000028s00003572	Glyur000114s00010469	Glyur000546s00034979	Glyur000359s00016711	Glyur000056s00004154	Glyur000648s00033134	Glyur000229s00018881	Glyur000837s00027489	Glyur000432s00027010	Glyur003120s00035871
Glyur001958s00032474	Glyur000105s00014168	Glyur000032s00003942	Glyur000017s00002387	Glyur000036s00004676	Glyur000002s00000282	Glyur000330s00019524	Glyur002132s00041814	Glyur000591s00018664	Glyur003758s00045746	Glyur000906s00028236	Glyur000196s00010883
Glyur000054s00005338	Glyur000221s00012513	Glyur000001s00000174	Glyur000096s00005929	Glyur000713s00015591	Glyur000083s00006976	Glyur000201s00012349	Glyur000692s00016562	Glyur000206s00012602	Glyur001537s00028906	Glyur000916s00027850	Glyur000960s00023943
Glyur000383s00019456	Glyur000133s00010404	Glyur000036s00004644	Glyur000280s00015682	Glyur001958s00032474	Glyur000088s00007725	Glyur002316s00041003	Glyur000293s00015215	Glyur002613s00038312	Glyur000141s00009798	Glyur000454s00019914	Glyur000009s00001449
Glyur000034s00002898	Glyur000167s00012261	Glyur001145s00032028	Glyur001132s00025475	Glyur000069s00004035	Glyur000378s00022523	Glyur000535s00027371	Glyur000002s00000359	Glyur000678s00024762	Glyur000105s00014179	Glyur000025s00003351	Glyur007579s00046034
Glyur000133s00010374	Glyur001497s00033391	Glyur000123s00008410	Glyur000263s00013575	Glyur000054s00005338	Glyur003225s00041286	Glyur000764s00026013	Glyur000357s00018132	Glyur001254s00028559	Glyur005711s00045445	Glyur000129s00012427	Glyur000020s00001816
Glyur000003s00001162	Glyur003767s00045352	Glyur000114s00010484	Glyur000227s00015141	Glyur000756s00019315	Glyur000099s00014954	Glyur000037s00002648	Glyur000036s00004630	Glyur000651s00026838	Glyur000568s00030995	Glyur002191s00039378	Glyur000478s00024544
Glyur000013s00003261	Glyur000102s00010962	Glyur000098s00007965	Glyur002379s00037308	Glyur000372s00017114	Glyur000257s00022034	Glyur000095s00007022	Glyur000095s00007012	Glyur000067s00006385	Glyur000428s00019735	Glyur000312s00022011	Glyur000328s00018340
Glyur000588s00020443	Glyur002073s00041766	Glyur000114s00010474	Glyur000232s00013746	Glyur000034s00002898	Glyur000379s00015029	Glyur000016s00003003	Glyur000553s00020392	Glyur000334s00019199	Glyur000099s00014930	Glyur000047s00003973	Glyur000081s00006734
Glyur000486s00021135	Glyur000065s00004326	Glyur000194s00016321	Glyur000037s00002648	Glyur000956s00035214	Glyur000905s00030411	Glyur000693s00025740	Glyur002252s00036555	Glyur000183s00013019	Glyur002613s00038307	Glyur001103s00034494	Glyur001469s00033481
Glyur006804s00043970	Glyur000586s00021851	Glyur000699s00025423	Glyur002580s00040789	Glyur002486s00040912	Glyur000049s00003157	Glyur000596s00021327	Glyur001592s00041448	Glyur000006s00001705	Glyur000137s00013334	Glyur001354s00030729	Glyur000591s00018664
Glyur000527s00032554	Glyur000241s00022767	Glyur000827s00023981	Glyur000013s00003218	Glyur000424s00026894	Glyur000006s00001650	Glyur000618s00030211	Glyur000128s00010804	Glyur001048s00031771	Glyur000787s00032060	Glyur000016s00003029	Glyur001611s00032569
Glyur000122s00010195	Glyur000976s00028356	Glyur000028s00003571	Glyur000088s00007692	Glyur000058s00006157	Glyur000320s00014322	Glyur000087s00008556	Glyur000015s00000778	Glyur000135s00007296	Glyur001104s00026658	Glyur000947s00021201	Glyur000043s00003853
Glyur000252s00012664	Glyur000139s00009296	Glyur000175s00012048	Glyur000051s00003442	Glyur000588s00020443	Glyur000863s00037668	Glyur001039s00031430	Glyur000368s00021712	Glyur000568s00030990	Glyur000304s00027651	Glyur000098s00007980	Glyur000571s00026044
Glyur000743s00019294	Glyur000059s00006333	Glyur000227s00015130	Glyur000254s00017617	Glyur000366s00019216	Glyur000472s00019577	Glyur000382s00020374	Glyur002071s00034581	Glyur000390s00023103	Glyur000077s00006715	Glyur000071s00005262	Glyur000334s00019199
Glyur000018s00003725	Glyur000179s00010692	Glyur001001s00027987	Glyur000155s00012813	Glyur001095s00030013	Glyur001691s00029476	Glyur000569s00020974	Glyur000062s00005468	Glyur000459s00027585	Glyur000024s00006595	Glyur001423s00035476	Glyur001279s00031469
Glyur001173s00032975	Glyur000251s00019375	Glyur000553s00020407	Glyur000050s00005696	Glyur000623s00024142	Glyur000404s00017722	Glyur000069s00004079	Glyur000035s00004957	Glyur000183s00013065	Glyur000080s00008667	Glyur000249s00015884	Glyur000263s00013596
Glyur000450s00024053	Glyur000159s00010270	Glyur000181s00013105	Glyur000580s00024198	Glyur000527s00032554	Glyur000437s00025668	Glyur000067s00006359	Glyur001780s00035664	Glyur001278s00025616	Glyur000080s00008675	Glyur000090s00011396	Glyur001930s00032115
Glyur000016s00003005	Glyur000094s00007849	Glyur000802s00023723	Glyur000542s00017546	Glyur000078s00005402	Glyur000847s00024865	Glyur000849s00021624	Glyur000113s00009458	Glyur000747s00029094	Glyur000459s00027589	Glyur001083s00026398	Glyur000503s00017761
Glyur000148s00009075	Glyur001280s00031947	Glyur001069s00022467	Glyur001039s00031430	Glyur000122s00010195	Glyur000934s00021582	Glyur000643s00026925	Glyur000047s00003970	Glyur000518s00035536	Glyur001297s00038237	Glyur009694s00047249	Glyur000107s00007249
Glyur000009s00001428	Glyur000007s00002829	Glyur000491s00023698	Glyur000148s00009067	Glyur000068s00006833	Glyur000247s00015518	Glyur000096s00005938	Glyur000610s00022581	Glyur000090s00011416	Glyur001334s00042272	Glyur000877s00023936	Glyur000006s00001705
Glyur000153s00013707	Glyur000103s00007428	Glyur000681s00027305	Glyur001392s00030472	Glyur000743s00019294	Glyur000455s00015983	Glyur000961s00028330	Glyur001953s00044024	Glyur000357s00018133	Glyur001424s00033266	Glyur001122s00030610	Glyur000063s00005870
Glyur000105s00014168	Glyur000103s00007473	Glyur000115s00008281	Glyur001199s00031521	Glyur000024s00006626	Glyur000162s00009935	Glyur001024s00028111	Glyur000024s00006613	Glyur000506s00021897	Glyur001007s00026105	Glyur000121s00009734	Glyur000741s00030650
Glyur000221s00012513	Glyur002719s00034967	Glyur000168s00018576	Glyur001697s00030399	Glyur000231s00022073	Glyur000004s00000376	Glyur000070s00008061	Glyur000280s00015707	Glyur000009s00001472	Glyur007588s00044422	Glyur000218s00011627	Glyur000013s00003204
Glyur002911s00030685	Glyur000160s00019146	Glyur000250s00014090	Glyur000578s00021006	Glyur000018s00003725	Glyur000533s00015038	Glyur000030s00002364	Glyur000026s00001916	Glyur000115s00008236	Glyur000055s00004525	Glyur000218s00011637	Glyur000104s00006022
Glyur000128s00010789	Glyur001300s00030282	Glyur000192s00009348	Glyur001007s00026098	Glyur000032s00003906	Glyur000058s00006177	Glyur000003s00001140	Glyur000698s00016587	Glyur000042s00005121	Glyur000151s00010733	Glyur000163s00011136	Glyur002221s00037510
Glyur000133s00010404	Glyur000179s00010707	Glyur000961s00028339	Glyur000128s00010787	Glyur000009s00001428	Glyur000015s00000868	Glyur000925s00020300	Glyur000325s00013517	Glyur000047s00003962	Glyur000197s00010067	Glyur000519s00019108	Glyur000694s00023253
Glyur000983s00021690	Glyur000503s00017770	Glyur000696s00018523	Glyur000818s00024586	Glyur000153s00013707	Glyur000620s00017785	Glyur000243s00013112	Glyur000079s00008937	Glyur000837s00027489	Glyur000806s00031685	Glyur000045s00009984	Glyur000020s00001828
Glyur000062s00005478	Glyur000012s00000564	Glyur001876s00033002	Glyur001464s00031026	Glyur000105s00014168	Glyur000003s00001203	Glyur000081s00006796	Glyur000328s00018320	Glyur003758s00045746	Glyur001386s00028386	Glyur000660s00025404	Glyur000950s00029455
Glyur002883s00039143	Glyur000172s00014892	Glyur000009s00001432	Glyur000631s00022346	Glyur000221s00012513	Glyur000063s00005837	Glyur000237s00014414	Glyur000129s00012457	Glyur000101s00010335	Glyur000035s00004955	Glyur000690s00025165	Glyur000195s00012840
Glyur000771s00029721	Glyur000602s00018914	Glyur001086s00029541	Glyur000061s00006522	Glyur002911s00030685	Glyur000115s00008262	Glyur000132s00015942	Glyur000678s00024778	Glyur000013s00003195	Glyur007099s00042526	Glyur002700s00036101	Glyur001511s00039606
Glyur001497s00033391	Glyur000011s00000732	Glyur000250s00014092	Glyur000145s00010146	Glyur000128s00010789	Glyur000939s00023545	Glyur000966s00025846	Glyur000164s00014507	Glyur003705s00036791	Glyur002630s00037446	Glyur006024s00045221	Glyur001825s00027397
Glyur000102s00010962	Glyur001975s00035596	Glyur001508s00031912	Glyur001490s00024451	Glyur000133s00010404	Glyur002578s00032750	Glyur001624s00036980	Glyur000054s00005318	Glyur000330s00019536	Glyur002795s00038391	Glyur000844s00023272	Glyur000234s00015061
Glyur002073s00041766	Glyur000014s00002577	Glyur000204s00012418	Glyur000161s00011260	Glyur000983s00021690	Glyur001818s00030080	Glyur000080s00008658	Glyur000191s00015618	Glyur002024s00033082	Glyur000307s00023012	Glyur003680s00047799	Glyur000191s00015638
Glyur001089s00021501	Glyur000551s00023179	Glyur002690s00034708	Glyur000879s00025352	Glyur000115s00008272	Glyur000209s00013473	Glyur000586s00021847	Glyur000232s00013759	Glyur000027s00001524	Glyur001409s00044173	Glyur000138s00011690	Glyur000320s00014341
Glyur000586s00021851	Glyur001593s00034412	Glyur001562s00037201	Glyur001663s00027483	Glyur001089s00021501	Glyur000097s00008340	Glyur000092s00007529	Glyur001103s00034493	Glyur000428s00019735	Glyur000354s00015190	Glyur000029s00003612	Glyur001278s00025618
Glyur000976s00028356	Glyur000320s00014325	Glyur000841s00026263	Glyur000798s00031100	Glyur000586s00021851	Glyur000545s00023407	Glyur001114s00030050	Glyur000030s00002322	Glyur001396s00035586	Glyur000036s00004681	Glyur000011s00000668	Glyur002077s00033743
Glyur000139s00009296	Glyur001016s00027695	Glyur000159s00010279	Glyur000454s00019916	Glyur000369s00020547	Glyur000042s00005078	Glyur001098s00036642	Glyur000011s00000692	Glyur000070s00008078	Glyur000841s00026254	Glyur000213s00016093	Glyur000005s00001020
Glyur000369s00020547	Glyur001645s00024580	Glyur000064s00005599	Glyur000345s00015674	Glyur002450s00037519	Glyur000181s00013103	Glyur001034s00029011	Glyur000620s00017792	Glyur003084s00034089	Glyur000022s00002043	Glyur000865s00029160	Glyur000215s00017032
Glyur000380s00017129	Glyur000206s00012581	Glyur000074s00005533	Glyur000285s00030797	Glyur000682s00024327	Glyur000908s00027280	Glyur000263s00013582	Glyur001234s00026346	Glyur000010s00000889	Glyur000420s00021426	Glyur000098s00008016	Glyur000245s00014676
Glyur000251s00019375	Glyur000026s00001954	Glyur000021s00002710	Glyur000748s00025530	Glyur000521s00021497	Glyur000102s00010955	Glyur000205s00012950	Glyur000732s00027542	Glyur000227s00015139	Glyur000068s00006821	Glyur001895s00033538	Glyur000071s00005269
Glyur000213s00016084	Glyur002256s00042739	Glyur000032s00003861	Glyur002868s00034874	Glyur001197s00032690	Glyur001544s00035570	Glyur002191s00039374	Glyur004750s00044564	Glyur000161s00011273	Glyur000517s00018383	Glyur000101s00010327	Glyur001416s00028540
Glyur001466s00031923	Glyur000353s00015531	Glyur000713s00015596	Glyur000166s00010602	Glyur000240s00016369	Glyur000258s00015252	Glyur000269s00013919	Glyur001752s00036785	Glyur000787s00032060	Glyur000483s00030630	Glyur006163s00044179	Glyur001936s00032203
Glyur000414s00030175	Glyur002298s00031160	Glyur002220s00035921	Glyur000550s00021750	Glyur000179s00010692	Glyur000001s00000082	Glyur000036s00004612	Glyur000764s00026030	Glyur000320s00014338	Glyur000402s00033327	Glyur001962s00035253	Glyur000837s00027489
Glyur000556s00025909	Glyur000925s00020293	Glyur002377s00035579	Glyur000503s00017767	Glyur000159s00010270	Glyur000050s00005737	Glyur000768s00019892	Glyur000005s00001104	Glyur007521s00045086	Glyur000330s00019524	Glyur000681s00027307	Glyur003758s00045746
Glyur000094s00007849	Glyur000011s00000713	Glyur000566s00023611	Glyur000030s00002303	Glyur000213s00016084	Glyur000118s00009677	Glyur001288s00027999	Glyur000823s00027908	Glyur001104s00026658	Glyur000293s00015242	Glyur000010s00000926	Glyur001300s00030277
Glyur000951s00029031	Glyur000056s00004116	Glyur003455s00042205	Glyur001325s00032738	Glyur000307s00023021	Glyur000268s00013384	Glyur000373s00018527	Glyur001425s00026828	Glyur000247s00015502	Glyur000201s00012349	Glyur001249s00034772	Glyur000431s00018632
Glyur000103s00007473	Glyur001070s00024981	Glyur000538s00027553	Glyur002349s00033866	Glyur000674s00021148	Glyur000529s00019340	Glyur000373s00018537	Glyur005782s00042796	Glyur001736s00033403	Glyur001422s00031022	Glyur000492s00023520	Glyur001537s00028906
Glyur001300s00030282	Glyur000342s00013725	Glyur000054s00005338	Glyur000028s00003572	Glyur000361s00013165	Glyur000116s00009227	Glyur001446s00035040	Glyur002526s00043864	Glyur000092s00007546	Glyur000037s00002648	Glyur000293s00015226	Glyur000141s00009798
Glyur000061s00006511	Glyur000061s00006501	Glyur000075s00007153	Glyur003531s00039534	Glyur000414s00030175	Glyur000300s00017255	Glyur000821s00020786	Glyur002897s00044277	Glyur000492s00023501	Glyur000095s00007022	Glyur000279s00013258	Glyur000105s00014179
Glyur000179s00010707	Glyur000399s00017828	Glyur000156s00012015	Glyur000001s00000041	Glyur000094s00007849	Glyur000001s00000180	Glyur005380s00043998	Glyur000077s00006711	Glyur000377s00019596	Glyur001643s00028428	Glyur001544s00035568	Glyur000330s00019536
Glyur000051s00003412	Glyur002161s00032827	Glyur000383s00019456	Glyur000004s00000480	Glyur001122s00030610	Glyur000104s00006002	Glyur000019s00002096	Glyur000183s00013059	Glyur000028s00003513	Glyur002006s00031339	Glyur000399s00017828	Glyur005711s00045445
Glyur000503s00017770	Glyur000676s00021521	Glyur000034s00002898	Glyur000408s00029644	Glyur000135s00007300	Glyur001876s00033004	Glyur003115s00040373	Glyur000031s00004404	Glyur000122s00010189	Glyur000753s00021290	Glyur000122s00010203	Glyur000568s00030995
Glyur001444s00035805	Glyur000375s00022192	Glyur000003s00001162	Glyur000662s00023498	Glyur000331s00020726	Glyur002293s00025514	Glyur000202s00015404	Glyur007613s00047795	Glyur000122s00010173	Glyur000618s00030211	Glyur001820s00032857	Glyur000428s00019735
Glyur000012s00000564	Glyur000948s00036429	Glyur006403s00044504	Glyur003115s00040373	Glyur000143s00011237	Glyur000266s00012640	Glyur000043s00003813	Glyur001250s00032707	Glyur000527s00032552	Glyur000237s00014423	Glyur000036s00004658	Glyur000099s00014930
Glyur000017s00002426	Glyur000156s00012003	Glyur000722s00018854	Glyur000123s00008410	Glyur000071s00005255	Glyur000340s00024364	Glyur000353s00015546	Glyur000152s00012722	Glyur000404s00017727	Glyur001039s00031430	Glyur001263s00024657	Glyur002233s00041112
Glyur000350s00020077	Glyur000096s00005966	Glyur000366s00019216	Glyur000114s00010484	Glyur001041s00027448	Glyur000114s00010454	Glyur000138s00011674	Glyur000144s00012247	Glyur000296s00018754	Glyur000451s00016518	Glyur000948s00036429	Glyur003084s00034089
Glyur000824s00026008	Glyur000466s00022899	Glyur006322s00041935	Glyur000114s00010474	Glyur000109s00010622	Glyur000402s00033322	Glyur000748s00025519	Glyur000158s00011354	Glyur001978s00029866	Glyur002109s00041234	Glyur000133s00010394	Glyur000137s00013334
Glyur000172s00014892	Glyur000168s00018551	Glyur000527s00032554	Glyur000158s00011368	Glyur000382s00020381	Glyur000268s00013383	Glyur000177s00010914	Glyur000306s00014014	Glyur000010s00000981	Glyur000153s00013701	Glyur000014s00002484	Glyur000787s00032060
Glyur001081s00024618	Glyur001386s00028382	Glyur000562s00036596	Glyur000357s00018121	Glyur000103s00007428	Glyur000886s00024459	Glyur000597s00020322	Glyur000126s00013660	Glyur001734s00030844	Glyur000002s00000302	Glyur000383s00019462	Glyur000345s00015648
Glyur001975s00035596	Glyur000069s00004034	Glyur000122s00010195	Glyur000194s00016321	Glyur000210s00014455	Glyur001359s00026914	Glyur000194s00016321	Glyur000257s00022027	Glyur000216s00014159	Glyur000166s00010585	Glyur001819s00039496	Glyur001104s00026658
Glyur000320s00014325	Glyur000694s00023240	Glyur000252s00012664	Glyur000827s00023981	Glyur007626s00044545	Glyur000380s00017144	Glyur000037s00002639	Glyur000450s00024052	Glyur000271s00015156	Glyur000122s00010198	Glyur000004s00000404	Glyur007906s00045877
Glyur001016s00027695	Glyur003538s00042225	Glyur000102s00010950	Glyur000047s00004003	Glyur000376s00018694	Glyur000026s00001940	Glyur000058s00006123	Glyur000451s00016515	Glyur000841s00026254	Glyur000067s00006359	Glyur000270s00013279	Glyur000024s00006595
Glyur000440s00021879	Glyur004402s00039607	Glyur000197s00010068	Glyur000018s00003680	Glyur000374s00017954	Glyur000699s00025409	Glyur000075s00007193	Glyur001132s00025479	Glyur000068s00006821	Glyur000218s00011622	Glyur000709s00024175	Glyur000049s00003175
Glyur000026s00001954	Glyur000008s00001279	Glyur000402s00033325	Glyur000028s00003571	Glyur000179s00010707	Glyur005603s00039254	Glyur000003s00001144	Glyur000026s00001914	Glyur000721s00027419	Glyur000039s00004207	Glyur000104s00006035	Glyur000080s00008667
Glyur002264s00039910	Glyur000913s00026123	Glyur000743s00019294	Glyur000049s00003108	Glyur000722s00018847	Glyur000608s00025877	Glyur000951s00029033	Glyur000350s00020053	Glyur000073s00007772	Glyur000212s00017533	Glyur000790s00021807	Glyur000676s00021531
Glyur001733s00027629	Glyur001889s00039826	Glyur000061s00006499	Glyur000553s00020407	Glyur000503s00017770	Glyur000027s00001532	Glyur001183s00030464	Glyur000627s00029182	Glyur000273s00014643	Glyur004527s00043258	Glyur000315s00012753	Glyur000247s00015502
Glyur001845s00034619	Glyur000082s00007597	Glyur000018s00003725	Glyur000181s00013105	Glyur000017s00002426	Glyur000542s00017543	Glyur000627s00029175	Glyur001783s00040457	Glyur000169s00018362	Glyur000643s00026925	Glyur000897s00031606	Glyur001736s00033403
Glyur000925s00020293	Glyur000827s00023994	Glyur001173s00032975	Glyur000064s00005663	Glyur000685s00029730	Glyur000025s00003305	Glyur000005s00001105	Glyur005837s00044557	Glyur000535s00027371	Glyur000030s00002364	Glyur001889s00039826	Glyur001002s00038917
Glyur000056s00004116	Glyur001722s00041549	Glyur000409s00019947	Glyur000210s00014457	Glyur000602s00018914	Glyur000115s00008242	Glyur001700s00031787	Glyur000164s00014484	Glyur000764s00026013	Glyur000200s00011171	Glyur001887s00036743	Glyur000459s00027589
Glyur000658s00024854	Glyur000293s00015222	Glyur000104s00006018	Glyur000324s00015438	Glyur003314s00037686	Glyur000026s00001875	Glyur001831s00037926	Glyur000270s00013300	Glyur000779s00022834	Glyur000157s00015852	Glyur005352s00044199	Glyur001825s00027400
Glyur001790s00032819	Glyur000589s00031077	Glyur000345s00015662	Glyur001069s00022467	Glyur001081s00024618	Glyur002224s00035118	Glyur000218s00011635	Glyur000378s00022522	Glyur000013s00003222	Glyur002256s00042742	Glyur000095s00007026	Glyur001297s00038237
Glyur000297s00023400	Glyur000017s00002398	Glyur000083s00006945	Glyur000224s00017381	Glyur001645s00024580	Glyur000500s00018154	Glyur000004s00000470	Glyur000477s00024408	Glyur000254s00017617	Glyur000003s00001140	Glyur000851s00032131	Glyur000940s00031346
Glyur001070s00024981	Glyur000081s00006743	Glyur000016s00003005	Glyur002574s00037500	Glyur000272s00017841	Glyur000652s00019423	Glyur000694s00023256	Glyur000120s00006043	Glyur000964s00027942	Glyur002238s00033931	Glyur000167s00012277	Glyur000225s00014735
Glyur000342s00013725	Glyur001508s00031908	Glyur000618s00030221	Glyur003240s00036399	Glyur000440s00021879	Glyur000604s00024574	Glyur000105s00014189	Glyur000513s00025382	Glyur000753s00021290	Glyur000063s00005873	Glyur001425s00026819	Glyur001007s00026105
Glyur000091s00010533	Glyur000273s00014669	Glyur000050s00005698	Glyur000004s00000470	Glyur000026s00001954	Glyur000037s00002602	Glyur000306s00014011	Glyur000165s00008476	Glyur000618s00030211	Glyur000325s00013501	Glyur000856s00035001	Glyur000492s00023501
Glyur000948s00036429	Glyur000084s00009492	Glyur000032s00003906	Glyur000681s00027305	Glyur000353s00015531	Glyur000027s00001594	Glyur000335s00017453	Glyur001924s00034864	Glyur000088s00007751	Glyur000538s00027548	Glyur004326s00041197	Glyur000055s00004525
Glyur000156s00012003	Glyur007933s00045729	Glyur000153s00013707	Glyur000126s00013645	Glyur002298s00031160	Glyur000015s00000741	Glyur000451s00016524	Glyur000013s00003236	Glyur000122s00010198	Glyur000080s00008658	Glyur000226s00010819	Glyur000058s00006145
Glyur000143s00011197	Glyur000097s00008303	Glyur000105s00014168	Glyur000174s00018490	Glyur000103s00007467	Glyur000191s00015641	Glyur000179s00010715	Glyur000026s00001903	Glyur000148s00009079	Glyur001575s00033024	Glyur001944s00035546	Glyur000709s00024185
Glyur000096s00005966	Glyur002329s00036880	Glyur000221s00012513	Glyur001036s00023778	Glyur004831s00041786	Glyur000121s00009691	Glyur001178s00037210	Glyur000694s00023255	Glyur000039s00004207	Glyur000074s00005589	Glyur006928s00046307	Glyur000197s00010067
Glyur000168s00018551	Glyur000051s00003471	Glyur002538s00029059	Glyur003316s00046665	Glyur000011s00000713	Glyur000214s00016004	Glyur001876s00033002	Glyur000245s00014703	Glyur000060s00004764	Glyur000092s00007529	Glyur000031s00004432	Glyur001386s00028386
Glyur002953s00038823	Glyur000059s00006338	Glyur000128s00010789	Glyur000134s00009792	Glyur000056s00004116	Glyur000186s00009867	Glyur000064s00005606	Glyur000309s00018415	Glyur000099s00014923	Glyur000564s00029585	Glyur000870s00029782	Glyur000972s00027760
Glyur001386s00028382	Glyur000473s00018940	Glyur000062s00005478	Glyur000052s00005770	Glyur001895s00033538	Glyur000073s00007802	Glyur000472s00019578	Glyur001060s00031989	Glyur005602s00044967	Glyur000054s00005319	Glyur000060s00004753	Glyur000082s00007576
Glyur000157s00015826	Glyur000755s00017971	Glyur002883s00039143	Glyur000168s00018576	Glyur000012s00000617	Glyur004736s00045632	Glyur000747s00029096	Glyur000697s00030023	Glyur001309s00032175	Glyur001098s00036642	Glyur000383s00019453	Glyur002795s00038391
Glyur003538s00042225	Glyur000243s00013124	Glyur001497s00033391	Glyur000250s00014090	Glyur000516s00022243	Glyur000228s00011900	Glyur000155s00012789	Glyur000355s00013943	Glyur000070s00008061	Glyur000073s00007788	Glyur002055s00039240	Glyur000307s00023012
Glyur004402s00039607	Glyur000263s00013558	Glyur000533s00015054	Glyur000696s00018523	Glyur000061s00006501	Glyur000059s00006277	Glyur000983s00021683	Glyur000143s00011201	Glyur000186s00009854	Glyur000369s00020559	Glyur004550s00041833	Glyur001409s00044173
Glyur000008s00001279	Glyur000671s00022530	Glyur000022s00001962	Glyur001054s00021674	Glyur000993s00027659	Glyur000475s00029918	Glyur000979s00026379	Glyur000678s00024777	Glyur000417s00031383	Glyur000269s00013919	Glyur000058s00006130	Glyur000082s00007590
Glyur000913s00026123	Glyur000850s00032107	Glyur000319s00018972	Glyur000587s00026620	Glyur002161s00032827	Glyur000260s00013543	Glyur000195s00012842	Glyur000253s00020235	Glyur000063s00005873	Glyur000953s00031171	Glyur000022s00002015	Glyur001005s00027818
Glyur001889s00039826	Glyur003107s00034857	Glyur000102s00010962	Glyur000009s00001432	Glyur000573s00021781	Glyur000107s00007257	Glyur000580s00024200	Glyur000263s00013576	Glyur000925s00020300	Glyur000824s00026007	Glyur002551s00039356	Glyur000004s00000494
Glyur000827s00023994	Glyur000079s00008928	Glyur003547s00042043	Glyur001008s00040553	Glyur000005s00001114	Glyur000002s00000227	Glyur002411s00041663	Glyur000905s00030409	Glyur000175s00012030	Glyur000127s00009196	Glyur000842s00023839	Glyur000354s00015190
Glyur000720s00020686	Glyur000742s00025061	Glyur001325s00032735	Glyur005102s00040028	Glyur007785s00045198	Glyur002170s00033269	Glyur001131s00029305	Glyur000893s00030774	Glyur000566s00023624	Glyur000098s00007982	Glyur000431s00018652	Glyur000036s00004681
Glyur003629s00038079	Glyur001855s00032353	Glyur001089s00021501	Glyur000250s00014092	Glyur000015s00000828	Glyur000089s00008824	Glyur001508s00031912	Glyur001433s00036025	Glyur000014s00002519	Glyur001101s00022428	Glyur000154s00013396	Glyur000158s00011357
Glyur003011s00033764	Glyur000201s00012367	Glyur000065s00004326	Glyur003314s00037684	Glyur000008s00001366	Glyur001955s00042261	Glyur003340s00043096	Glyur000026s00001941	Glyur000107s00007252	Glyur000408s00029644	Glyur000768s00019886	Glyur000271s00015156
Glyur000031s00004377	Glyur000083s00006940	Glyur000325s00013507	Glyur000005s00001087	Glyur000354s00015210	Glyur000062s00005499	Glyur000446s00029768	Glyur000882s00021663	Glyur000143s00011227	Glyur000082s00007579	Glyur000802s00023730	Glyur000022s00002043
Glyur000039s00004231	Glyur000719s00020097	Glyur000336s00018113	Glyur000204s00012418	Glyur000096s00005966	Glyur000249s00015870	Glyur000151s00010739	Glyur001306s00030551	Glyur000066s00006223	Glyur001446s00035040	Glyur000396s00032778	Glyur000177s00010903
Glyur000167s00012272	Glyur000021s00002724	Glyur000586s00021851	Glyur001562s00037201	Glyur001386s00028382	Glyur000781s00024265	Glyur000200s00011161	Glyur000129s00012477	Glyur000011s00000737	Glyur000032s00003942	Glyur000007s00002789	Glyur001132s00025475
Glyur001508s00031908	Glyur000087s00008555	Glyur001147s00028997	Glyur000841s00026263	Glyur000588s00020455	Glyur000973s00026299	Glyur001572s00035822	Glyur000047s00003979	Glyur000966s00025846	Glyur000253s00020236	Glyur000025s00003337	Glyur000517s00018383
Glyur000372s00017108	Glyur000305s00025117	Glyur000241s00022767	Glyur001919s00031506	Glyur002221s00037513	Glyur002461s00044724	Glyur000256s00016253	Glyur000028s00003494	Glyur000095s00007043	Glyur000104s00005971	Glyur001303s00026783	Glyur000094s00007858
Glyur000273s00014669	Glyur000067s00006344	Glyur000139s00009296	Glyur000305s00025105	Glyur000694s00023240	Glyur000129s00012430	Glyur000159s00010279	Glyur000460s00029335	Glyur000072s00008140	Glyur000361s00013163	Glyur000009s00001373	Glyur000402s00033327
Glyur000096s00005897	Glyur000450s00024058	Glyur000964s00027950	Glyur000189s00009624	Glyur000121s00009693	Glyur001200s00029486	Glyur000119s00012190	Glyur000031s00004402	Glyur000011s00000652	Glyur000748s00025519	Glyur003347s00040381	Glyur001422s00031022
Glyur000854s00021827	Glyur000009s00001389	Glyur000175s00012031	Glyur000159s00010279	Glyur004402s00039607	Glyur000468s00019634	Glyur000847s00024870	Glyur003531s00039537	Glyur003027s00040339	Glyur000821s00020788	Glyur000051s00003428	Glyur000169s00018362
Glyur000084s00009492	Glyur001451s00036280	Glyur000682s00024327	Glyur001071s00028842	Glyur003690s00040426	Glyur000994s00025821	Glyur000641s00026549	Glyur001618s00028951	Glyur000092s00007529	Glyur001419s00035731	Glyur000070s00008072	Glyur000535s00027371
Glyur007933s00045729	Glyur001642s00033440	Glyur000521s00021497	Glyur000070s00008029	Glyur000913s00026123	Glyur000166s00010607	Glyur000074s00005533	Glyur001979s00036874	Glyur000397s00020479	Glyur000301s00024490	Glyur000018s00003679	Glyur000095s00007022
Glyur000097s00008303	Glyur000959s00024516	Glyur000059s00006333	Glyur000074s00005533	Glyur000082s00007597	Glyur001127s00032705	Glyur000071s00005291	Glyur000590s00022562	Glyur001034s00029011	Glyur001109s00030194	Glyur000770s00019680	Glyur009871s00047310
Glyur002329s00036880	Glyur000888s00023088	Glyur001101s00022424	Glyur001087s00023145	Glyur000827s00023994	Glyur000258s00015279	Glyur000066s00006207	Glyur002065s00035684	Glyur000073s00007818	Glyur001722s00041546	Glyur002253s00044264	Glyur000016s00003003
Glyur000059s00006338	Glyur000146s00016305	Glyur000179s00010692	Glyur001115s00021447	Glyur000055s00004556	Glyur001656s00040592	Glyur000538s00027550	Glyur000036s00004671	Glyur000073s00007788	Glyur000058s00006123	Glyur000259s00016751	Glyur001643s00028428
Glyur001973s00030837	Glyur000174s00018480	Glyur000251s00019375	Glyur001213s00027163	Glyur003629s00038079	Glyur000338s00015558	Glyur001069s00022473	Glyur000192s00009360	Glyur000263s00013582	Glyur000037s00002625	Glyur003300s00041890	Glyur002006s00031339
Glyur000094s00007885	Glyur000756s00019312	Glyur000159s00010270	Glyur000542s00017555	Glyur002243s00038746	Glyur000775s00025725	Glyur003888s00041507	Glyur000361s00013156	Glyur000040s00007361	Glyur000152s00012701	Glyur000839s00039832	Glyur000254s00017617
Glyur000077s00006716	Glyur000253s00020240	Glyur000084s00009535	Glyur000713s00015596	Glyur000039s00004231	Glyur000016s00002999	Glyur000019s00002118	Glyur000085s00008866	Glyur000205s00012950	Glyur000175s00012048	Glyur000247s00015520	Glyur000753s00021290
Glyur000263s00013558	Glyur000524s00019121	Glyur000213s00016084	Glyur000066s00006207	Glyur001508s00031908	Glyur000826s00029635	Glyur000029s00003577	Glyur000558s00030267	Glyur002191s00039374	Glyur000075s00007193	Glyur000079s00008899	Glyur000618s00030211
Glyur000270s00013304	Glyur000880s00024782	Glyur000373s00018531	Glyur000134s00009750	Glyur000273s00014669	Glyur001796s00040376	Glyur001396s00035584	Glyur000517s00018402	Glyur001112s00036229	Glyur000003s00001144	Glyur002288s00033071	Glyur000237s00014423
Glyur000054s00005309	Glyur000194s00016355	Glyur001466s00031923	Glyur000597s00020313	Glyur000854s00021827	Glyur000364s00018037	Glyur000185s00016472	Glyur001579s00038556	Glyur000953s00031171	Glyur001056s00029282	Glyur000229s00018864	Glyur000757s00023979
Glyur000671s00022530	Glyur001068s00035970	Glyur000414s00030175	Glyur002220s00035921	Glyur007933s00045729	Glyur000677s00026183	Glyur000211s00017627	Glyur003892s00047922	Glyur002606s00033945	Glyur000035s00005013	Glyur000037s00002663	Glyur002109s00041234
Glyur000597s00020331	Glyur000364s00018057	Glyur000282s00015757	Glyur002377s00035579	Glyur000097s00008303	Glyur002099s00030884	Glyur000304s00027653	Glyur000269s00013907	Glyur000404s00017745	Glyur000022s00002083	Glyur010136s00047072	Glyur000122s00010198
Glyur001798s00037318	Glyur000468s00019638	Glyur000556s00025909	Glyur000358s00021176	Glyur002329s00036880	Glyur000223s00013825	Glyur000120s00006072	Glyur000477s00024401	Glyur001325s00032738	Glyur000066s00006237	Glyur000136s00007949	Glyur000039s00004207
Glyur000279s00013238	Glyur000049s00003160	Glyur000094s00007849	Glyur000546s00034979	Glyur001990s00033282	Glyur000049s00003166	Glyur000445s00020021	Glyur001184s00030520	Glyur001011s00030364	Glyur001054s00021677	Glyur000390s00023106	Glyur000212s00017533
Glyur000224s00017358	Glyur000243s00013144	Glyur001280s00031947	Glyur000304s00027653	Glyur001973s00030837	Glyur001393s00036456	Glyur000368s00021701	Glyur001697s00030391	Glyur000036s00004612	Glyur001069s00022467	Glyur005664s00047395	Glyur000128s00010771
Glyur000542s00017559	Glyur000036s00004653	Glyur001122s00030610	Glyur000418s00021352	Glyur000243s00013124	Glyur001011s00030366	Glyur000045s00009959	Glyur000178s00013183	Glyur000136s00007905	Glyur000330s00019530	Glyur000801s00027046	Glyur004527s00043258
Glyur001242s00026106	Glyur002166s00038153	Glyur000007s00002829	Glyur000566s00023611	Glyur000077s00006716	Glyur000755s00017985	Glyur000844s00023280	Glyur000100s00008360	Glyur000159s00010276	Glyur003240s00036399	Glyur001283s00033516	Glyur000107s00007216
Glyur000008s00001323	Glyur001163s00025219	Glyur000331s00020726	Glyur000836s00028087	Glyur000988s00029114	Glyur001804s00033605	Glyur000098s00007998	Glyur000306s00014012	Glyur001101s00022428	Glyur001036s00023778	Glyur000103s00007465	Glyur000886s00024461
Glyur000972s00027755	Glyur000056s00004114	Glyur000696s00018512	Glyur000036s00004676	Glyur000926s00019333	Glyur000065s00004293	Glyur000079s00008916	Glyur006206s00043489	Glyur003531s00039534	Glyur000348s00020028	Glyur000056s00004122	Glyur000099s00014923
Glyur000443s00016839	Glyur000189s00009603	Glyur000951s00029031	Glyur000713s00015591	Glyur001187s00033312	Glyur001089s00021499	Glyur000069s00004035	Glyur000004s00000450	Glyur000614s00017205	Glyur001404s00041100	Glyur000038s00004473	Glyur000643s00026925
Glyur001776s00029307	Glyur000201s00012381	Glyur001041s00027448	Glyur000064s00005613	Glyur000047s00003972	Glyur000083s00006947	Glyur000217s00014842	Glyur001147s00029004	Glyur000371s00032980	Glyur000007s00002876	Glyur005232s00041147	Glyur000973s00026302
Glyur000012s00000593	Glyur000037s00002610	Glyur000117s00007629	Glyur000547s00026289	Glyur000263s00013558	Glyur000113s00009431	Glyur000858s00035412	Glyur000082s00007610	Glyur000082s00007579	Glyur000267s00016676	Glyur000777s00036915	Glyur001685s00029126
Glyur000209s00013485	Glyur001582s00029511	Glyur000210s00014455	Glyur001958s00032474	Glyur001063s00030483	Glyur000564s00029590	Glyur000515s00023216	Glyur000578s00021003	Glyur000104s00005971	Glyur000234s00015064	Glyur000120s00006050	Glyur005602s00044967
Glyur000742s00025061	Glyur000027s00001586	Glyur000103s00007473	Glyur000069s00004035	Glyur000075s00007178	Glyur000165s00008501	Glyur000012s00000612	Glyur000171s00016606	Glyur002188s00037691	Glyur000335s00017453	Glyur000035s00005026	Glyur000030s00002364
Glyur000020s00001744	Glyur000325s00013491	Glyur002719s00034967	Glyur000054s00005338	Glyur000099s00014962	Glyur001058s00023538	Glyur001249s00034777	Glyur000121s00009689	Glyur000314s00018005	Glyur000451s00016524	Glyur000015s00000795	Glyur001601s00027169
Glyur000434s00017225	Glyur000333s00033016	Glyur000153s00013685	Glyur000006s00001654	Glyur000597s00020331	Glyur000270s00013299	Glyur001511s00039604	Glyur000805s00021378	Glyur000202s00015404	Glyur000012s00000556	Glyur000330s00019505	Glyur000157s00015852
Glyur000051s00003440	Glyur000213s00016109	Glyur007626s00044545	Glyur000372s00017114	Glyur000073s00007820	Glyur000386s00015316	Glyur000034s00002898	Glyur005331s00046486	Glyur000296s00018771	Glyur004070s00044079	Glyur000036s00004662	Glyur000003s00001140
Glyur000719s00020097	Glyur000103s00007439	Glyur000376s00018694	Glyur000255s00016821	Glyur000406s00019723	Glyur000051s00003469	Glyur000133s00010374	Glyur001776s00029315	Glyur000723s00020872	Glyur000669s00020854	Glyur000201s00012376	Glyur002238s00033931
Glyur000305s00025117	Glyur000007s00002885	Glyur001254s00028557	Glyur000034s00002898	Glyur000224s00017358	Glyur000108s00010442	Glyur000067s00006380	Glyur002055s00039236	Glyur000748s00025519	Glyur002013s00039481	Glyur001960s00034843	Glyur000227s00015114
Glyur000218s00011631	Glyur000249s00015862	Glyur000413s00015458	Glyur000354s00015202	Glyur000542s00017559	Glyur000423s00024439	Glyur000141s00009827	Glyur000434s00017226	Glyur000085s00008878	Glyur000947s00021180	Glyur002202s00037347	Glyur000186s00009862
Glyur000176s00012132	Glyur000169s00018347	Glyur000154s00013413	Glyur000050s00005742	Glyur002051s00038335	Glyur000179s00010677	Glyur000523s00021970	Glyur000036s00004641	Glyur000597s00020322	Glyur000503s00017763	Glyur002492s00047271	Glyur000063s00005873
Glyur000950s00029448	Glyur000572s00019025	Glyur001300s00030282	Glyur000013s00003261	Glyur001242s00026106	Glyur001895s00033542	Glyur000140s00011468	Glyur001877s00044595	Glyur000133s00010387	Glyur000504s00018074	Glyur002132s00041814	Glyur001374s00029997
Glyur000140s00011442	Glyur000028s00003537	Glyur000061s00006511	Glyur002486s00040912	Glyur000972s00027755	Glyur000407s00023562	Glyur000007s00002771	Glyur000498s00016151	Glyur000301s00024490	Glyur000115s00008269	Glyur000117s00007619	Glyur000032s00003882
Glyur001782s00031725	Glyur000805s00021373	Glyur000179s00010707	Glyur000058s00006157	Glyur000696s00018517	Glyur001041s00027458	Glyur000588s00020443	Glyur000083s00006989	Glyur000098s00007965	Glyur001480s00032562	Glyur000247s00015486	Glyur000081s00006796
Glyur000959s00024516	Glyur000009s00001421	Glyur000214s00016026	Glyur000588s00020443	Glyur001776s00029307	Glyur000165s00008494	Glyur000135s00007299	Glyur000026s00001884	Glyur000194s00016321	Glyur000606s00017352	Glyur000577s00027230	Glyur000066s00006223
Glyur001147s00028995	Glyur000065s00004285	Glyur000029s00003639	Glyur000366s00019216	Glyur003107s00034857	Glyur000723s00020875	Glyur000753s00021274	Glyur000755s00017996	Glyur000366s00019233	Glyur000407s00023577	Glyur000184s00008198	Glyur000132s00015942
Glyur000533s00015045	Glyur000336s00018093	Glyur000051s00003412	Glyur000486s00021135	Glyur000209s00013485	Glyur001734s00030849	Glyur000610s00022589	Glyur000121s00009737	Glyur000151s00010741	Glyur000155s00012789	Glyur000095s00007012	Glyur001133s00027786
Glyur000888s00023088	Glyur000578s00020996	Glyur000168s00018574	Glyur000527s00032554	Glyur001855s00032353	Glyur000785s00024147	Glyur001793s00029326	Glyur000003s00001180	Glyur000189s00009600	Glyur000692s00016557	Glyur000004s00000425	Glyur000538s00027548
Glyur000566s00023619	Glyur000008s00001275	Glyur000503s00017770	Glyur000753s00021274	Glyur000201s00012367	Glyur000433s00026970	Glyur000261s00014345	Glyur000578s00021014	Glyur000420s00021436	Glyur002411s00041663	Glyur000055s00004568	Glyur004315s00043116
Glyur000146s00016305	Glyur000577s00027230	Glyur000012s00000564	Glyur000122s00010195	Glyur000017s00002441	Glyur000683s00025159	Glyur000088s00007754	Glyur000100s00008377	Glyur000120s00006057	Glyur000692s00016545	Glyur000420s00021423	Glyur000219s00011560
Glyur000174s00018480	Glyur000181s00013088	Glyur000017s00002426	Glyur000252s00012664	Glyur000087s00008555	Glyur002184s00035328	Glyur000157s00015824	Glyur000841s00026269	Glyur008918s00046189	Glyur000692s00016559	Glyur000060s00004732	Glyur000074s00005589
Glyur000017s00002414	Glyur000010s00000952	Glyur000685s00029730	Glyur000197s00010068	Glyur000313s00016903	Glyur001005s00027808	Glyur004402s00039609	Glyur000017s00002401	Glyur000588s00020437	Glyur000180s00014044	Glyur000046s00004849	Glyur000586s00021847
Glyur000685s00029732	Glyur000139s00009304	Glyur000253s00020234	Glyur000743s00019294	Glyur000593s00016419	Glyur001184s00030525	Glyur000012s00000596	Glyur000451s00016521	Glyur001069s00022467	Glyur000913s00026136	Glyur000003s00001130	Glyur000092s00007529
Glyur000253s00020240	Glyur000834s00025305	Glyur000011s00000732	Glyur000024s00006626	Glyur000107s00007268	Glyur000595s00018306	Glyur000193s00013984	Glyur001268s00035613	Glyur001192s00036933	Glyur001016s00027697	Glyur000178s00013217	Glyur000564s00029585
Glyur000524s00019121	Glyur000021s00002692	Glyur001086s00029543	Glyur000061s00006499	Glyur002910s00040632	Glyur000718s00020289	Glyur000018s00003725	Glyur000700s00037063	Glyur001727s00039817	Glyur001092s00028393	Glyur000421s00024803	Glyur001098s00036642
Glyur000194s00016355	Glyur000194s00016345	Glyur001081s00024618	Glyur000018s00003725	Glyur000286s00016509	Glyur000003s00001240	Glyur001268s00035620	Glyur000717s00025338	Glyur001385s00038501	Glyur000037s00002641	Glyur000102s00010968	Glyur000073s00007788
Glyur001068s00035970	Glyur000613s00030318	Glyur001347s00032236	Glyur000061s00006574	Glyur000959s00024516	Glyur000013s00003232	Glyur001560s00035047	Glyur000060s00004723	Glyur000306s00014011	Glyur000037s00002618	Glyur000100s00008398	Glyur000002s00000257
Glyur000165s00008523	Glyur000055s00004582	Glyur001593s00034412	Glyur000083s00006945	Glyur000650s00035855	Glyur000611s00026444	Glyur000083s00006945	Glyur000232s00013769	Glyur000267s00016676	Glyur000001s00000064	Glyur000288s00019859	Glyur000269s00013919
Glyur000364s00018057	Glyur000167s00012265	Glyur002077s00033742	Glyur000088s00007690	Glyur001042s00036968	Glyur001653s00028821	Glyur000050s00005707	Glyur002855s00037378	Glyur000084s00009483	Glyur001691s00029479	Glyur000578s00021013	Glyur000953s00031171
Glyur000092s00007496	Glyur001265s00034990	Glyur000320s00014325	Glyur001540s00033488	Glyur000146s00016305	Glyur000065s00004273	Glyur000125s00010008	Glyur000127s00009184	Glyur000025s00003330	Glyur000641s00026549	Glyur001726s00035058	Glyur000824s00026007
Glyur000049s00003160	Glyur001536s00030539	Glyur000200s00011163	Glyur001050s00033455	Glyur000174s00018480	Glyur000275s00017051	Glyur000061s00006527	Glyur000123s00008436	Glyur000451s00016524	Glyur000809s00030664	Glyur000207s00015900	Glyur001325s00032738
Glyur000043s00003778	Glyur000083s00006984	Glyur000440s00021879	Glyur000026s00001923	Glyur000017s00002414	Glyur000498s00016161	Glyur000016s00003005	Glyur001271s00028149	Glyur000200s00011162	Glyur000049s00003164	Glyur000056s00004100	Glyur000214s00016040
Glyur000169s00018371	Glyur000256s00016239	Glyur000026s00001954	Glyur000032s00003906	Glyur000042s00005105	Glyur001034s00029014	Glyur000071s00005278	Glyur000338s00015581	Glyur000064s00005606	Glyur000071s00005291	Glyur000687s00031810	Glyur003856s00038882
Glyur000060s00004721	Glyur000013s00003275	Glyur000086s00011501	Glyur000009s00001428	Glyur000685s00029732	Glyur000126s00013658	Glyur000305s00025112	Glyur000031s00004336	Glyur000961s00028327	Glyur000246s00017001	Glyur001867s00042504	Glyur001101s00022428
Glyur000028s00003483	Glyur000077s00006714	Glyur002264s00039910	Glyur000163s00011094	Glyur000001s00000135	Glyur004941s00042208	Glyur000216s00014131	Glyur000425s00021409	Glyur000484s00024964	Glyur001069s00022473	Glyur000060s00004755	Glyur000614s00017205
Glyur000056s00004114	Glyur003554s00042579	Glyur000353s00015531	Glyur000153s00013707	Glyur000165s00008523	Glyur000723s00020882	Glyur000055s00004550	Glyur000525s00018810	Glyur000472s00019578	Glyur000048s00002213	Glyur000119s00012139	Glyur000082s00007579
Glyur000297s00023392	Glyur000192s00009325	Glyur001733s00027629	Glyur000105s00014168	Glyur000468s00019638	Glyur000127s00009192	Glyur000067s00006341	Glyur000191s00015629	Glyur000606s00017352	Glyur002220s00035921	Glyur000112s00012334	Glyur001446s00035040
Glyur000189s00009603	Glyur000008s00001355	Glyur000183s00013056	Glyur002911s00030685	Glyur000520s00025562	Glyur000086s00011536	Glyur000050s00005698	Glyur000004s00000427	Glyur000747s00029096	Glyur007786s00044808	Glyur000509s00016397	Glyur000032s00003942
Glyur000201s00012381	Glyur000081s00006742	Glyur002298s00031160	Glyur000128s00010789	Glyur000274s00012553	Glyur000004s00000380	Glyur000122s00010196	Glyur000013s00003210	Glyur000645s00028170	Glyur000211s00017627	Glyur000726s00027882	Glyur004034s00034232
Glyur000037s00002610	Glyur001176s00030753	Glyur000244s00014799	Glyur000133s00010404	Glyur001582s00029512	Glyur000882s00021658	Glyur000221s00012513	Glyur000662s00023494	Glyur000158s00011338	Glyur000036s00004676	Glyur001325s00032744	Glyur000104s00005971
Glyur001582s00029511	Glyur000698s00016577	Glyur000011s00000713	Glyur000167s00012261	Glyur000049s00003160	Glyur000818s00024588	Glyur002911s00030685	Glyur000422s00020644	Glyur002411s00041663	Glyur000031s00004405	Glyur000028s00003502	Glyur001558s00033997
Glyur000325s00013491	Glyur000100s00008396	Glyur000056s00004116	Glyur000945s00028138	Glyur000243s00013144	Glyur000072s00008125	Glyur001001s00027978	Glyur005367s00046073	Glyur000692s00016545	Glyur003455s00042205	Glyur000108s00010427	Glyur000577s00027229
Glyur000333s00033016	Glyur001282s00029598	Glyur000012s00000617	Glyur000983s00021690	Glyur000036s00004653	Glyur000162s00009933	Glyur000330s00019511	Glyur000073s00007812	Glyur004074s00039645	Glyur000089s00008802	Glyur000199s00018199	Glyur000723s00020872
Glyur000313s00016910	Glyur001867s00042504	Glyur000658s00024854	Glyur000062s00005478	Glyur000077s00006700	Glyur000763s00023744	Glyur000002s00000352	Glyur000674s00021150	Glyur000326s00025792	Glyur000713s00015591	Glyur000235s00019562	Glyur000748s00025519
Glyur000042s00005049	Glyur000020s00001749	Glyur001790s00032819	Glyur002883s00039143	Glyur000979s00026383	Glyur000006s00001696	Glyur000366s00019209	Glyur000199s00018224	Glyur000181s00013087	Glyur002686s00038625	Glyur000165s00008507	Glyur000821s00020788
Glyur000249s00015862	Glyur000437s00025651	Glyur000516s00022243	Glyur000115s00008272	Glyur001053s00027298	Glyur001418s00033591	Glyur008707s00044113	Glyur000127s00009178	Glyur000118s00009653	Glyur000676s00021533	Glyur002627s00044990	Glyur000020s00001740
Glyur000298s00025025	Glyur000623s00024137	Glyur001070s00024981	Glyur000102s00010962	Glyur000060s00004721	Glyur000572s00019031	Glyur000321s00019398	Glyur000818s00024588	Glyur000180s00014044	Glyur000213s00016107	Glyur000178s00013197	Glyur002583s00034701
Glyur002067s00038856	Glyur000610s00022574	Glyur000342s00013725	Glyur000226s00010827	Glyur000853s00029661	Glyur000271s00015173	Glyur000078s00005433	Glyur000195s00012858	Glyur003340s00043096	Glyur000012s00000612	Glyur002549s00043197	Glyur000597s00020322
Glyur000169s00018347	Glyur000842s00023837	Glyur000061s00006501	Glyur001325s00032735	Glyur000103s00007471	Glyur000044s00005138	Glyur000023s00004945	Glyur000444s00022231	Glyur000005s00001022	Glyur000060s00004774	Glyur000877s00023932	Glyur000301s00024490
Glyur000572s00019025	Glyur001675s00036200	Glyur000993s00027659	Glyur001089s00021501	Glyur000067s00006374	Glyur000179s00010708	Glyur000035s00004997	Glyur000069s00004050	Glyur000446s00029768	Glyur000232s00013782	Glyur000024s00006613	Glyur000135s00007302
Glyur000044s00005130	Glyur000065s00004311	Glyur000015s00000828	Glyur000109s00010660	Glyur000028s00003483	Glyur000002s00000214	Glyur000595s00018298	Glyur000221s00012492	Glyur006838s00047914	Glyur000266s00012608	Glyur000702s00024640	Glyur000827s00023981
Glyur000028s00003537	Glyur000877s00023932	Glyur000786s00023855	Glyur000065s00004326	Glyur000056s00004114	Glyur000805s00021363	Glyur000147s00013840	Glyur000196s00010863	Glyur000151s00010739	Glyur000383s00019464	Glyur001422s00031023	Glyur001722s00041546
Glyur000336s00018093	Glyur000019s00002186	Glyur000156s00012003	Glyur000336s00018113	Glyur000297s00023392	Glyur000063s00005835	Glyur000022s00001962	Glyur001066s00037414	Glyur000295s00015298	Glyur000137s00013327	Glyur000764s00026024	Glyur000075s00007193
Glyur000017s00002409	Glyur001016s00027700	Glyur000354s00015210	Glyur000586s00021851	Glyur000189s00009603	Glyur000035s00004977	Glyur000248s00011308	Glyur003372s00040979	Glyur000656s00026158	Glyur000517s00018401	Glyur000050s00005734	Glyur000003s00001144
Glyur000008s00001275	Glyur000719s00020085	Glyur000337s00026867	Glyur001081s00024629	Glyur000201s00012381	Glyur000226s00010834	Glyur000015s00000837	Glyur002959s00043118	Glyur000331s00020720	Glyur000588s00020443	Glyur000911s00029408	Glyur000035s00005013
Glyur001743s00036434	Glyur001077s00026248	Glyur000096s00005966	Glyur000369s00020547	Glyur000491s00023697	Glyur000069s00004091	Glyur000692s00016538	Glyur000296s00018746	Glyur001016s00027697	Glyur001095s00030013	Glyur000104s00005990	Glyur000864s00030246
Glyur000208s00014292	Glyur000698s00016587	Glyur000466s00022899	Glyur000034s00002928	Glyur000333s00033016	Glyur000252s00012672	Glyur000172s00014900	Glyur000036s00004638	Glyur001140s00032333	Glyur000413s00015472	Glyur005723s00044879	Glyur000992s00036049
Glyur000834s00025305	Glyur000105s00014195	Glyur000270s00013279	Glyur002450s00037519	Glyur000443s00016859	Glyur000200s00011174	Glyur000644s00020339	Glyur000910s00020565	Glyur000200s00011161	Glyur000028s00003523	Glyur003764s00041078	Glyur000066s00006237
Glyur000194s00016345	Glyur000663s00030870	Glyur000168s00018551	Glyur000682s00024327	Glyur001147s00029003	Glyur000020s00001765	Glyur000129s00012427	Glyur000028s00003541	Glyur000068s00006854	Glyur000208s00014285	Glyur000312s00021983	Glyur000305s00025109
Glyur000613s00030318	Glyur000060s00004779	Glyur002953s00038823	Glyur003665s00039307	Glyur000081s00006735	Glyur004385s00038416	Glyur000056s00004172	Glyur002177s00034173	Glyur000010s00000927	Glyur000527s00032554	Glyur000102s00010975	Glyur001627s00031857
Glyur000614s00017197	Glyur001782s00031727	Glyur001606s00036443	Glyur000521s00021497	Glyur000249s00015862	Glyur000315s00012784	Glyur000270s00013301	Glyur001402s00032148	Glyur000256s00016253	Glyur001793s00029326	Glyur001036s00023761	Glyur001700s00031787
Glyur000128s00010779	Glyur000372s00017119	Glyur000028s00003535	Glyur001197s00032690	Glyur000028s00003527	Glyur000225s00014730	Glyur000098s00007966	Glyur000027s00001598	Glyur002618s00037134	Glyur000775s00025732	Glyur000397s00020478	Glyur001069s00022467
Glyur000055s00004582	Glyur001009s00021084	Glyur000069s00004034	Glyur000098s00007966	Glyur000091s00010506	Glyur002219s00033069	Glyur000509s00016404	Glyur005760s00046998	Glyur000319s00018968	Glyur000078s00005402	Glyur000339s00020804	Glyur003240s00036399
Glyur000167s00012265	Glyur000179s00010702	Glyur000264s00019969	Glyur000136s00007917	Glyur000065s00004285	Glyur000755s00017995	Glyur000057s00008974	Glyur000748s00025524	Glyur000037s00002669	Glyur000088s00007754	Glyur002301s00034228	Glyur001036s00023778
Glyur001679s00031669	Glyur000279s00013246	Glyur001750s00036524	Glyur000240s00016369	Glyur000336s00018093	Glyur000062s00005482	Glyur000228s00011902	Glyur000263s00013571	Glyur002514s00041947	Glyur004402s00039609	Glyur001103s00034493	Glyur000052s00005770
Glyur000083s00006984	Glyur000014s00002579	Glyur004402s00039607	Glyur000179s00010692	Glyur000008s00001269	Glyur000002s00000350	Glyur000001s00000178	Glyur000565s00025204	Glyur000086s00011513	Glyur000841s00026256	Glyur000344s00030070	Glyur001404s00041100
Glyur007612s00041744	Glyur000263s00013580	Glyur000008s00001279	Glyur000159s00010270	Glyur000008s00001275	Glyur000963s00023046	Glyur000888s00023075	Glyur000036s00004672	Glyur000278s00017275	Glyur000068s00006833	Glyur000005s00001040	Glyur000007s00002876
Glyur000177s00010899	Glyur000432s00027003	Glyur001889s00039826	Glyur000213s00016084	Glyur000577s00027230	Glyur000544s00017425	Glyur000023s00004895	Glyur000129s00012454	Glyur000237s00014408	Glyur000349s00021100	Glyur000098s00007983	Glyur000267s00016676
Glyur001006s00028647	Glyur000663s00030877	Glyur000720s00020686	Glyur000307s00023021	Glyur000837s00027497	Glyur000275s00017069	Glyur001083s00026398	Glyur000112s00012315	Glyur000240s00016389	Glyur000488s00030327	Glyur000084s00009522	Glyur000234s00015064
Glyur000844s00023283	Glyur000443s00016843	Glyur003011s00033764	Glyur000674s00021148	Glyur000181s00013088	Glyur000266s00012634	Glyur000742s00025063	Glyur000494s00017415	Glyur000081s00006756	Glyur000721s00027417	Glyur002370s00043729	Glyur000451s00016524
Glyur001359s00026912	Glyur000247s00015522	Glyur000031s00004377	Glyur000414s00030175	Glyur001743s00036434	Glyur000104s00006000	Glyur000042s00005039	Glyur000979s00026391	Glyur003888s00041507	Glyur000158s00011347	Glyur000144s00012238	Glyur000012s00000556
Glyur000077s00006714	Glyur000047s00003955	Glyur000081s00006743	Glyur000553s00020402	Glyur000004s00000439	Glyur000088s00007738	Glyur001280s00031947	Glyur000078s00005450	Glyur003233s00040173	Glyur000061s00006574	Glyur000925s00020297	Glyur000669s00020854
Glyur003554s00042579	Glyur000908s00027283	Glyur000167s00012272	Glyur001130s00030901	Glyur000208s00014292	Glyur000223s00013805	Glyur000476s00022380	Glyur002157s00034197	Glyur000011s00000711	Glyur000505s00021210	Glyur000123s00008405	Glyur001970s00043286
Glyur000008s00001355	Glyur002301s00034228	Glyur000989s00020254	Glyur001122s00030610	Glyur001155s00025136	Glyur000349s00021108	Glyur000279s00013235	Glyur000677s00026181	Glyur000029s00003577	Glyur007692s00044939	Glyur007620s00047722	Glyur000503s00017763
Glyur001176s00030753	Glyur000040s00007379	Glyur001680s00029814	Glyur000135s00007300	Glyur001612s00041558	Glyur000297s00023405	Glyur000232s00013761	Glyur002552s00034765	Glyur000028s00003475	Glyur000605s00024911	Glyur000301s00024491	Glyur000504s00018074
Glyur000270s00013282	Glyur000236s00014243	Glyur001508s00031908	Glyur000331s00020726	Glyur000613s00030318	Glyur008277s00044033	Glyur000710s00027832	Glyur000679s00026745	Glyur000492s00023504	Glyur000083s00006945	Glyur000467s00022337	Glyur000115s00008269
Glyur001120s00031690	Glyur000628s00026634	Glyur000372s00017108	Glyur000696s00018512	Glyur000614s00017197	Glyur000175s00012062	Glyur000147s00013844	Glyur000104s00006014	Glyur000445s00020021	Glyur000541s00027319	Glyur001099s00027736	Glyur001480s00032562
Glyur000698s00016577	Glyur000179s00010685	Glyur000273s00014669	Glyur000143s00011237	Glyur003328s00038635	Glyur000454s00019924	Glyur001183s00030466	Glyur002175s00041165	Glyur000136s00007946	Glyur001001s00027978	Glyur000189s00009601	Glyur000208s00014263
Glyur000100s00008396	Glyur000207s00015918	Glyur000084s00009492	Glyur000227s00015132	Glyur000210s00014430	Glyur000018s00003690	Glyur001088s00027874	Glyur000017s00002454	Glyur000844s00023280	Glyur002408s00032644	Glyur000122s00010166	Glyur001054s00021674
Glyur001282s00029598	Glyur000790s00021797	Glyur007933s00045729	Glyur000071s00005255	Glyur000078s00005429	Glyur001271s00028148	Glyur000109s00010622	Glyur001036s00023775	Glyur000134s00009786	Glyur004618s00042543	Glyur000128s00010816	Glyur000035s00005006
Glyur000091s00010518	Glyur000381s00016147	Glyur002329s00036880	Glyur001041s00027448	Glyur001536s00030539	Glyur000100s00008390	Glyur000497s00020202	Glyur001502s00031887	Glyur000161s00011271	Glyur002113s00042685	Glyur001752s00036785	Glyur000113s00009469
Glyur000035s00004954	Glyur002540s00038281	Glyur000516s00022258	Glyur002972s00039716	Glyur000681s00027312	Glyur000116s00009208	Glyur000011s00000717	Glyur000061s00006555	Glyur000049s00003167	Glyur000595s00018298	Glyur000939s00023546	Glyur000606s00017352
Glyur000144s00012246	Glyur001099s00027736	Glyur000059s00006338	Glyur000182s00014527	Glyur000146s00016285	Glyur000472s00019594	Glyur000009s00001459	Glyur000117s00007672	Glyur001379s00029162	Glyur003767s00045352	Glyur000130s00006880	Glyur000407s00023577
Glyur000623s00024137	Glyur000010s00000970	Glyur000473s00018940	Glyur000109s00010618	Glyur000180s00014060	Glyur000470s00020944	Glyur000678s00024776	Glyur000052s00005769	Glyur000350s00020056	Glyur000147s00013840	Glyur001982s00031838	Glyur000261s00014364
Glyur000122s00010172	Glyur002066s00031962	Glyur000906s00028234	Glyur000067s00006348	Glyur000335s00017454	Glyur000744s00021944	Glyur000525s00018800	Glyur000170s00010986	Glyur000031s00004417	Glyur002576s00035563	Glyur000071s00005301	Glyur000692s00016557
Glyur001528s00028658	Glyur001361s00032686	Glyur000094s00007885	Glyur000103s00007428	Glyur000186s00009874	Glyur000210s00014435	Glyur000072s00008142	Glyur001296s00027386	Glyur000716s00026188	Glyur000022s00001962	Glyur001278s00025624	Glyur000195s00012842
Glyur000123s00008418	Glyur001172s00037243	Glyur005272s00042600	Glyur000210s00014455	Glyur000001s00000074	Glyur000207s00015908	Glyur001254s00028557	Glyur000675s00024229	Glyur000858s00035412	Glyur000088s00007722	Glyur000764s00026030	Glyur000005s00001087
Glyur000842s00023837	Glyur000073s00007769	Glyur000015s00000805	Glyur000676s00021519	Glyur001359s00026912	Glyur001158s00022950	Glyur000374s00017954	Glyur001348s00036182	Glyur000756s00019315	Glyur001580s00039246	Glyur004632s00040686	Glyur001005s00027811
Glyur005312s00043198	Glyur000073s00007775	Glyur000687s00031812	Glyur000103s00007473	Glyur000031s00004430	Glyur000060s00004715	Glyur000669s00020858	Glyur000028s00003565	Glyur000060s00004774	Glyur001325s00032735	Glyur000096s00005962	Glyur002411s00041663
Glyur000198s00008762	Glyur000089s00008799	Glyur000263s00013558	Glyur000678s00024776	Glyur000008s00001355	Glyur000735s00021580	Glyur000761s00025815	Glyur000148s00009058	Glyur000232s00013782	Glyur001628s00038445	Glyur006204s00044799	Glyur001131s00029305
Glyur000157s00015833	Glyur000270s00013281	Glyur000661s00022614	Glyur000153s00013685	Glyur000081s00006742	Glyur002772s00034590	Glyur000038s00004496	Glyur000027s00001578	Glyur000525s00018823	Glyur000644s00020339	Glyur000315s00012747	Glyur000692s00016559
Glyur000158s00011360	Glyur000145s00010164	Glyur000270s00013304	Glyur007626s00044545	Glyur000270s00013282	Glyur001974s00028593	Glyur000506s00021903	Glyur000755s00017981	Glyur001108s00026763	Glyur000911s00029404	Glyur000106s00011717	Glyur000180s00014044
Glyur001675s00036200	Glyur000218s00011634	Glyur000054s00005309	Glyur000376s00018694	Glyur001120s00031690	Glyur000137s00013316	Glyur000026s00001901	Glyur001203s00034516	Glyur000092s00007532	Glyur002191s00039378	Glyur000341s00020132	Glyur000570s00022972
Glyur003242s00036203	Glyur000859s00026227	Glyur000671s00022530	Glyur001254s00028557	Glyur000230s00016872	Glyur000135s00007284	Glyur000064s00005629	Glyur001184s00030527	Glyur000156s00012001	Glyur001081s00024629	Glyur001910s00038787	Glyur000913s00026136
Glyur000019s00002186	Glyur001036s00023779	Glyur000597s00020331	Glyur000374s00017954	Glyur000240s00016379	Glyur000131s00012976	Glyur002700s00036101	Glyur000310s00013630	Glyur000361s00013155	Glyur000964s00027950	Glyur000913s00026127	Glyur006838s00047914
Glyur001016s00027700	Glyur000005s00001085	Glyur002864s00039324	Glyur000413s00015458	Glyur000623s00024137	Glyur008164s00045038	Glyur000200s00011164	Glyur004975s00046550	Glyur000067s00006380	Glyur000099s00014956	Glyur000047s00003965	Glyur001016s00027697
Glyur000095s00007023	Glyur000061s00006502	Glyur000279s00013238	Glyur000154s00013413	Glyur000122s00010172	Glyur000018s00003754	Glyur000042s00005107	Glyur000329s00019817	Glyur000517s00018401	Glyur001354s00030729	Glyur000026s00001957	Glyur000289s00018739
Glyur000719s00020085	Glyur003087s00041287	Glyur000224s00017358	Glyur001300s00030282	Glyur001528s00028658	Glyur000049s00003135	Glyur000048s00002248	Glyur000103s00007423	Glyur000768s00019902	Glyur000709s00024194	Glyur000031s00004363	Glyur000587s00026614
Glyur000471s00019764	Glyur001204s00024990	Glyur000542s00017559	Glyur001376s00030055	Glyur000610s00022574	Glyur000226s00010838	Glyur000692s00016549	Glyur000229s00018884	Glyur000140s00011468	Glyur000001s00000178	Glyur000095s00007046	Glyur000049s00003158
Glyur000198s00008761	Glyur000030s00002342	Glyur001242s00026106	Glyur000179s00010707	Glyur000842s00023837	Glyur002236s00041373	Glyur006511s00044726	Glyur002975s00041478	Glyur000424s00026894	Glyur000016s00003029	Glyur000065s00004279	Glyur000114s00010486
Glyur003686s00042131	Glyur001422s00031015	Glyur000008s00001323	Glyur000214s00016026	Glyur000445s00020017	Glyur000138s00011702	Glyur000172s00014892	Glyur000381s00016115	Glyur000309s00018409	Glyur000947s00021201	Glyur000043s00003793	Glyur000036s00004633
Glyur000286s00016505	Glyur000986s00028877	Glyur000972s00027755	Glyur000029s00003639	Glyur000324s00015427	Glyur001287s00026978	Glyur000867s00025590	Glyur000353s00015534	Glyur000007s00002771	Glyur001030s00028205	Glyur000082s00007615	Glyur000037s00002618
Glyur000698s00016587	Glyur000085s00008864	Glyur002469s00034379	Glyur000722s00018847	Glyur001675s00036200	Glyur000077s00006697	Glyur001278s00025612	Glyur000198s00008755	Glyur000008s00001336	Glyur000071s00005262	Glyur001053s00027289	Glyur000319s00018968
Glyur000663s00030870	Glyur001876s00033003	Glyur000443s00016839	Glyur000503s00017770	Glyur000877s00023932	Glyur000152s00012724	Glyur000039s00004243	Glyur000067s00006361	Glyur001095s00030013	Glyur001466s00031923	Glyur000626s00022210	Glyur000001s00000064
Glyur001782s00031727	Glyur001445s00037294	Glyur000850s00032107	Glyur000030s00002351	Glyur001560s00035048	Glyur000234s00015087	Glyur000390s00023098	Glyur001932s00039791	Glyur000623s00024142	Glyur002972s00039715	Glyur002136s00034532	Glyur001691s00029479
Glyur001009s00021084	Glyur000704s00022932	Glyur003107s00034857	Glyur000017s00002426	Glyur000016s00003082	Glyur001263s00024653	Glyur000363s00015348	Glyur000967s00032373	Glyur002717s00038039	Glyur001105s00029436	Glyur002309s00039180	Glyur000809s00030664
Glyur000615s00024001	Glyur000026s00001957	Glyur000209s00013485	Glyur000606s00017350	Glyur001905s00036193	Glyur000258s00015273	Glyur000896s00028929	Glyur000043s00003765	Glyur000058s00006173	Glyur000249s00015884	Glyur000334s00019184	Glyur001213s00027163
Glyur000097s00008316	Glyur000142s00009126	Glyur000742s00025061	Glyur000009s00001406	Glyur000069s00004042	Glyur000662s00023480	Glyur000201s00012361	Glyur002890s00036777	Glyur000208s00014285	Glyur001136s00034201	Glyur000028s00003555	Glyur002064s00038945
Glyur000620s00017802	Glyur000260s00013532	Glyur000020s00001744	Glyur001840s00036325	Glyur000189s00009605	Glyur000250s00014122	Glyur001771s00034929	Glyur003095s00037345	Glyur000610s00022589	Glyur001001s00027974	Glyur000045s00009958	Glyur005308s00042031
Glyur000399s00017832	Glyur000420s00021421	Glyur000051s00003440	Glyur000253s00020234	Glyur003142s00040822	Glyur000231s00022082	Glyur000588s00020459	Glyur000162s00009900	Glyur000272s00017853	Glyur000877s00023936	Glyur000375s00022185	Glyur000246s00017001
Glyur000022s00002007	Glyur000713s00015587	Glyur000194s00016331	Glyur000602s00018914	Glyur001093s00031278	Glyur000749s00022606	Glyur003474s00034635	Glyur000116s00009249	Glyur004340s00039821	Glyur000042s00005039	Glyur000038s00004512	Glyur000081s00006756
Glyur001981s00035953	Glyur000281s00018257	Glyur000201s00012367	Glyur003314s00037686	Glyur000372s00017119	Glyur000217s00014846	Glyur000670s00020744	Glyur000516s00022263	Glyur000138s00011653	Glyur001280s00031947	Glyur000085s00008852	Glyur000048s00002213
Glyur001510s00035467	Glyur000654s00029189	Glyur000083s00006940	Glyur001081s00024618	Glyur001009s00021084	Glyur000252s00012651	Glyur003329s00037148	Glyur000191s00015631	Glyur000078s00005402	Glyur001122s00030610	Glyur000517s00018387	Glyur000019s00002118
Glyur000663s00030877	Glyur000133s00010376	Glyur000719s00020097	Glyur000281s00018235	Glyur000189s00009619	Glyur000468s00019640	Glyur004534s00041843	Glyur000134s00009756	Glyur000056s00004168	Glyur000112s00012333	Glyur000457s00032720	Glyur000420s00021417
Glyur000443s00016843	Glyur000028s00003549	Glyur000087s00008555	Glyur001975s00035596	Glyur000014s00002579	Glyur000009s00001488	Glyur000314s00018014	Glyur000714s00022869	Glyur001132s00025477	Glyur000476s00022380	Glyur002451s00039918	Glyur002220s00035921
Glyur000247s00015522	Glyur000028s00003555	Glyur000305s00025117	Glyur001308s00033686	Glyur001070s00024975	Glyur000195s00012835	Glyur000039s00004240	Glyur000245s00014680	Glyur000431s00018630	Glyur002420s00036891	Glyur000635s00022453	Glyur000932s00035817
Glyur000044s00005192	Glyur000059s00006284	Glyur001507s00032447	Glyur001593s00034412	Glyur000263s00013580	Glyur000383s00019460	Glyur000032s00003873	Glyur001104s00026659	Glyur002701s00040536	Glyur000710s00027832	Glyur000144s00012247	Glyur007786s00044808
Glyur000047s00003955	Glyur000211s00017638	Glyur000604s00024573	Glyur000320s00014325	Glyur000620s00017802	Glyur000057s00008965	Glyur001733s00027629	Glyur000721s00027402	Glyur000007s00002846	Glyur000951s00029031	Glyur000232s00013774	Glyur000087s00008542
Glyur001311s00029220	Glyur001150s00037552	Glyur000950s00029448	Glyur000200s00011163	Glyur000432s00027003	Glyur000151s00010751	Glyur000066s00006205	Glyur000577s00027226	Glyur000024s00006642	Glyur000121s00009734	Glyur000306s00014014	Glyur000136s00007946
Glyur000041s00007117	Glyur000178s00013223	Glyur000140s00011442	Glyur001645s00024580	Glyur000087s00008560	Glyur000142s00009103	Glyur000066s00006211	Glyur000752s00022802	Glyur000232s00013744	Glyur000079s00008925	Glyur000206s00012598	Glyur000031s00004405
Glyur000232s00013751	Glyur000127s00009147	Glyur001782s00031725	Glyur000042s00005100	Glyur000486s00021138	Glyur000798s00031096	Glyur000260s00013525	Glyur000095s00007056	Glyur000727s00025939	Glyur000160s00019146	Glyur000032s00003919	Glyur000089s00008802
Glyur000175s00012022	Glyur000575s00024821	Glyur000959s00024516	Glyur000272s00017841	Glyur000247s00015522	Glyur001822s00042931	Glyur000934s00021597	Glyur000271s00015164	Glyur000095s00007020	Glyur000218s00011627	Glyur001310s00030805	Glyur000129s00012470
Glyur001089s00021507	Glyur000620s00017795	Glyur000969s00032271	Glyur000206s00012581	Glyur002298s00031158	Glyur000002s00000236	Glyur000098s00008016	Glyur008634s00047916	Glyur000146s00016296	Glyur000519s00019093	Glyur000714s00022852	Glyur000069s00004035
Glyur000136s00007904	Glyur000152s00012722	Glyur001137s00022775	Glyur000543s00030824	Glyur000908s00027283	Glyur000540s00023670	Glyur000301s00024495	Glyur000029s00003643	Glyur000082s00007577	Glyur000007s00002880	Glyur001519s00034462	Glyur000031s00004417
Glyur000620s00017779	Glyur000140s00011469	Glyur001042s00036968	Glyur000026s00001954	Glyur000041s00007117	Glyur001427s00032579	Glyur000201s00012383	Glyur000011s00000657	Glyur000067s00006341	Glyur000218s00011637	Glyur000009s00001379	Glyur000167s00012258
Glyur000010s00000919	Glyur001386s00028381	Glyur000888s00023088	Glyur000966s00025850	Glyur001103s00034493	Glyur000873s00032914	Glyur000658s00024854	Glyur000050s00005701	Glyur000026s00001872	Glyur000163s00011136	Glyur000350s00020053	Glyur001573s00037105
Glyur000236s00014243	Glyur000170s00011009	Glyur000146s00016305	Glyur002256s00042739	Glyur000232s00013751	Glyur002959s00043117	Glyur001790s00032819	Glyur004251s00040933	Glyur000048s00002268	Glyur000002s00000234	Glyur000950s00029446	Glyur000213s00016107
Glyur000087s00008553	Glyur000664s00026057	Glyur000174s00018480	Glyur002264s00039910	Glyur000037s00002675	Glyur000110s00011791	Glyur000023s00004938	Glyur000034s00002987	Glyur000032s00003906	Glyur007626s00044545	Glyur000111s00011082	Glyur000012s00000612
Glyur000207s00015918	Glyur000228s00011914	Glyur000756s00019312	Glyur000353s00015531	Glyur000620s00017779	Glyur002377s00035580	Glyur000492s00023520	Glyur000202s00015412	Glyur001104s00026660	Glyur001254s00028557	Glyur000220s00014764	Glyur000060s00004774
Glyur000790s00021797	Glyur000106s00011745	Glyur000017s00002414	Glyur000925s00020293	Glyur000073s00007819	Glyur000160s00019150	Glyur000213s00016090	Glyur000062s00005476	Glyur000721s00027405	Glyur000413s00015458	Glyur000379s00015003	Glyur001043s00031415
Glyur001804s00033611	Glyur001215s00035653	Glyur000079s00008899	Glyur000244s00014799	Glyur004034s00034233	Glyur000514s00017574	Glyur001070s00024981	Glyur001399s00035640	Glyur000480s00023799	Glyur000660s00025393	Glyur000175s00012027	Glyur000232s00013782
Glyur002066s00031962	Glyur000091s00010559	Glyur000253s00020240	Glyur004831s00041786	Glyur000087s00008553	Glyur003218s00044439	Glyur001544s00035568	Glyur000672s00022925	Glyur000665s00020424	Glyur001300s00030282	Glyur000047s00003959	Glyur000092s00007532
Glyur001941s00031285	Glyur000851s00032125	Glyur000277s00017307	Glyur000011s00000713	Glyur000797s00025498	Glyur007494s00043737	Glyur000418s00021350	Glyur001001s00027982	Glyur000321s00019398	Glyur000480s00023784	Glyur000134s00009777	Glyur000093s00009403
Glyur001234s00026346	Glyur000942s00027143	Glyur000281s00018237	Glyur000056s00004116	Glyur000074s00005521	Glyur000072s00008158	Glyur000013s00003252	Glyur000053s00006441	Glyur000002s00000266	Glyur000660s00025404	Glyur001103s00034495	Glyur000137s00013327
Glyur000073s00007769	Glyur002911s00030687	Glyur000194s00016349	Glyur001895s00033538	Glyur000585s00027741	Glyur000007s00002866	Glyur000864s00030253	Glyur000414s00030173	Glyur000182s00014521	Glyur000038s00004496	Glyur000357s00018139	Glyur000399s00017814
Glyur000092s00007544	Glyur000068s00006822	Glyur000191s00015616	Glyur000153s00013681	Glyur000569s00020988	Glyur004390s00040490	Glyur000503s00017774	Glyur000012s00000600	Glyur000335s00017470	Glyur000690s00025165	Glyur000999s00024092	Glyur000203s00012902
Glyur000089s00008799	Glyur000665s00020418	Glyur000194s00016355	Glyur000658s00024854	Glyur000138s00011669	Glyur000784s00031233	Glyur000035s00005018	Glyur000731s00024680	Glyur000003s00001142	Glyur000026s00001901	Glyur003306s00035918	Glyur000517s00018401
Glyur000270s00013281	Glyur000194s00016329	Glyur001068s00035970	Glyur001790s00032819	Glyur001804s00033611	Glyur000295s00015311	Glyur000015s00000793	Glyur000355s00013945	Glyur002113s00042685	Glyur002700s00036101	Glyur000541s00027316	Glyur000007s00002771
Glyur000001s00000001	Glyur001531s00034061	Glyur000436s00018461	Glyur000516s00022243	Glyur000396s00032769	Glyur001016s00027707	Glyur000035s00004970	Glyur001130s00030888	Glyur000617s00023869	Glyur000009s00001406	Glyur000165s00008476	Glyur000588s00020443
Glyur000146s00016307	Glyur000504s00018080	Glyur000165s00008523	Glyur000720s00020694	Glyur000880s00024786	Glyur000102s00010935	Glyur000001s00000118	Glyur000783s00023124	Glyur000147s00013836	Glyur000009s00001430	Glyur002944s00042478	Glyur001095s00030013
Glyur000354s00015185	Glyur000070s00008065	Glyur000364s00018057	Glyur000027s00001580	Glyur000037s00002624	Glyur000678s00024758	Glyur000041s00007125	Glyur000252s00012676	Glyur002147s00034574	Glyur001230s00027566	Glyur002188s00037692	Glyur000734s00026317
Glyur000859s00026227	Glyur000125s00010009	Glyur000373s00018534	Glyur001070s00024981	Glyur000010s00000970	Glyur000182s00014522	Glyur001820s00032857	Glyur000149s00009557	Glyur000320s00014313	Glyur002671s00039019	Glyur002414s00038660	Glyur000413s00015472
Glyur000334s00019190	Glyur000078s00005443	Glyur001582s00029512	Glyur000993s00027659	Glyur000071s00005220	Glyur000119s00012156	Glyur001321s00031438	Glyur001645s00024576	Glyur000533s00015040	Glyur000692s00016549	Glyur000094s00007848	Glyur000028s00003523
Glyur000052s00005808	Glyur000254s00017618	Glyur000092s00007496	Glyur000399s00017828	Glyur000092s00007544	Glyur000124s00011937	Glyur000015s00000812	Glyur006379s00042445	Glyur000172s00014894	Glyur001278s00025612	Glyur000078s00005360	Glyur002020s00037409
Glyur003087s00041287	Glyur000466s00022908	Glyur000179s00010671	Glyur002161s00032827	Glyur000627s00029174	Glyur001630s00027437	Glyur001263s00024657	Glyur001079s00032344	Glyur000916s00027850	Glyur000150s00014597	Glyur002015s00035155	Glyur000527s00032554
Glyur000030s00002342	Glyur000002s00000301	Glyur000036s00004653	Glyur000005s00001114	Glyur000089s00008799	Glyur003255s00040876	Glyur000515s00023218	Glyur000084s00009476	Glyur000454s00019914	Glyur000039s00004243	Glyur000010s00000944	Glyur001793s00029326
Glyur001422s00031015	Glyur000088s00007691	Glyur002166s00038153	Glyur007785s00045198	Glyur000146s00016307	Glyur000195s00012868	Glyur000346s00018184	Glyur000289s00018722	Glyur000004s00000503	Glyur000281s00018235	Glyur000037s00002622	Glyur004340s00039821
Glyur000986s00028877	Glyur000164s00014502	Glyur000933s00028082	Glyur000015s00000828	Glyur000117s00007626	Glyur000002s00000285	Glyur000084s00009507	Glyur000035s00005029	Glyur000692s00016538	Glyur000346s00018171	Glyur000069s00004047	Glyur000775s00025732
Glyur001627s00031861	Glyur000096s00005901	Glyur000043s00003778	Glyur000375s00022192	Glyur000145s00010164	Glyur000019s00002125	Glyur000048s00002236	Glyur000123s00008433	Glyur000172s00014900	Glyur001975s00035598	Glyur000698s00016568	Glyur000088s00007754
Glyur000085s00008864	Glyur000241s00022765	Glyur001259s00024419	Glyur000036s00004658	Glyur000094s00007839	Glyur000040s00007373	Glyur000282s00015773	Glyur001778s00033615	Glyur003288s00042953	Glyur000244s00014808	Glyur007093s00046797	Glyur000479s00019699
Glyur000439s00019020	Glyur000783s00023118	Glyur001163s00025219	Glyur000715s00031148	Glyur001930s00032116	Glyur001089s00021517	Glyur000027s00001583	Glyur000348s00020046	Glyur000626s00022205	Glyur000588s00020445	Glyur008920s00047250	Glyur004402s00039609
Glyur000100s00008354	Glyur001036s00023770	Glyur000060s00004721	Glyur000008s00001366	Glyur000044s00005132	Glyur001220s00034101	Glyur000192s00009361	Glyur000799s00036491	Glyur000139s00009296	Glyur000131s00013009	Glyur000037s00002607	Glyur000119s00012169
Glyur000533s00015033	Glyur000048s00002229	Glyur000853s00029661	Glyur000354s00015210	Glyur001204s00024990	Glyur000332s00014991	Glyur000270s00013279	Glyur001681s00028856	Glyur000964s00027950	Glyur005639s00046573	Glyur000174s00018493	Glyur000841s00026256
Glyur000368s00021717	Glyur000248s00011309	Glyur000028s00003483	Glyur000540s00023678	Glyur000030s00002342	Glyur001406s00030094	Glyur003550s00041310	Glyur000133s00010371	Glyur000270s00013280	Glyur000670s00020744	Glyur000200s00011165	Glyur000068s00006833
Glyur000142s00009126	Glyur000316s00018273	Glyur000135s00007311	Glyur000337s00026867	Glyur000986s00028877	Glyur001720s00031699	Glyur000939s00023559	Glyur000336s00018098	Glyur001354s00030729	Glyur000219s00011576	Glyur000805s00021367	Glyur000349s00021100
Glyur000281s00018257	Glyur001311s00029222	Glyur000056s00004114	Glyur000096s00005966	Glyur000876s00020500	Glyur000180s00014082	Glyur000670s00020740	Glyur000196s00010868	Glyur003665s00039307	Glyur002256s00042739	Glyur000159s00010275	Glyur000488s00030327
Glyur000420s00021416	Glyur000987s00026416	Glyur000297s00023392	Glyur000466s00022899	Glyur002589s00034649	Glyur000923s00029701	Glyur000266s00012649	Glyur000755s00018000	Glyur000059s00006333	Glyur000375s00022200	Glyur000230s00016884	Glyur000721s00027417
Glyur001141s00037774	Glyur000812s00033043	Glyur000189s00009603	Glyur000270s00013279	Glyur000010s00000901	Glyur000004s00000486	Glyur003696s00044278	Glyur000046s00004815	Glyur001101s00022424	Glyur002264s00039910	Glyur000165s00008530	Glyur000158s00011347
Glyur000575s00024822	Glyur000098s00007981	Glyur000037s00002610	Glyur001386s00028382	Glyur001072s00031297	Glyur000048s00002251	Glyur000121s00009693	Glyur000034s00002943	Glyur000057s00008974	Glyur000506s00021885	Glyur003746s00039786	Glyur000061s00006574
Glyur000146s00016293	Glyur000003s00001243	Glyur000945s00028119	Glyur000028s00003535	Glyur007729s00043109	Glyur000011s00000670	Glyur000643s00026937	Glyur000123s00008462	Glyur000001s00000178	Glyur000314s00018014	Glyur000007s00002859	Glyur000024s00006642
Glyur000028s00003549	Glyur000360s00014603	Glyur001077s00026235	Glyur000290s00015811	Glyur001876s00033003	Glyur000498s00016164	Glyur001460s00034798	Glyur000001s00000034	Glyur000016s00003029	Glyur000221s00012520	Glyur002934s00035694	Glyur000505s00021210
Glyur000059s00006284	Glyur001284s00037260	Glyur000333s00033016	Glyur001030s00028199	Glyur000439s00019020	Glyur001672s00031244	Glyur002050s00038761	Glyur000472s00019587	Glyur000109s00010663	Glyur000032s00003873	Glyur000129s00012477	Glyur007692s00044939
Glyur001150s00037552	Glyur000498s00016162	Glyur000264s00019958	Glyur002221s00037513	Glyur000124s00011944	Glyur001015s00035865	Glyur000110s00011765	Glyur006703s00045321	Glyur000005s00001021	Glyur001733s00027629	Glyur001277s00024306	Glyur000020s00001735
Glyur000178s00013223	Glyur000210s00014453	Glyur000146s00016301	Glyur002874s00041420	Glyur000704s00022932	Glyur000413s00015482	Glyur001173s00032973	Glyur000616s00026600	Glyur000888s00023075	Glyur000260s00013525	Glyur000363s00015360	Glyur000605s00024911
Glyur000127s00009147	Glyur000548s00021031	Glyur000066s00006252	Glyur003696s00044278	Glyur001039s00031423	Glyur001358s00036857	Glyur000897s00031606	Glyur002766s00038232	Glyur000253s00020242	Glyur000098s00008016	Glyur000028s00003494	Glyur000897s00031604
Glyur000266s00012609	Glyur000086s00011531	Glyur000042s00005049	Glyur000121s00009693	Glyur000127s00009195	Glyur000073s00007781	Glyur000082s00007597	Glyur000035s00004994	Glyur000272s00017862	Glyur000702s00024633	Glyur002745s00040067	Glyur000083s00006945
Glyur000021s00002734	Glyur000433s00026964	Glyur000249s00015862	Glyur000157s00015826	Glyur000368s00021717	Glyur001205s00030677	Glyur000083s00006957	Glyur000179s00010697	Glyur000001s00000100	Glyur002189s00039217	Glyur000035s00005021	Glyur000123s00008422
Glyur000152s00012722	Glyur000516s00022256	Glyur000298s00025025	Glyur000101s00010295	Glyur000260s00013532	Glyur001091s00033715	Glyur005352s00044199	Glyur002341s00037858	Glyur000253s00020238	Glyur001895s00033538	Glyur000864s00030252	Glyur000907s00031036
Glyur000166s00010574	Glyur000763s00023743	Glyur000169s00018347	Glyur001744s00038895	Glyur001303s00026798	Glyur001038s00035784	Glyur000102s00010953	Glyur004868s00040082	Glyur000324s00015433	Glyur000012s00000617	Glyur000044s00005158	Glyur000541s00027319
Glyur000170s00011009	Glyur001232s00031533	Glyur000044s00005130	Glyur004402s00039607	Glyur001277s00024295	Glyur000003s00001224	Glyur000272s00017864	Glyur000006s00001617	Glyur000296s00018773	Glyur000051s00003418	Glyur004304s00043826	Glyur000061s00006527
Glyur000664s00026057	Glyur000069s00004057	Glyur000028s00003537	Glyur000913s00026123	Glyur000421s00024805	Glyur000062s00005480	Glyur000255s00016819	Glyur001880s00033690	Glyur001083s00026398	Glyur000681s00027307	Glyur000121s00009718	Glyur001047s00037843
Glyur000228s00011914	Glyur000069s00004047	Glyur000009s00001421	Glyur001064s00029631	Glyur001067s00029147	Glyur000844s00023269	Glyur000555s00023336	Glyur003371s00038969	Glyur000177s00010916	Glyur001010s00032417	Glyur000370s00022667	Glyur000159s00010254
Glyur000294s00011857	Glyur000602s00018895	Glyur000065s00004285	Glyur000882s00021661	Glyur000717s00025317	Glyur000510s00021553	Glyur003419s00039752	Glyur000140s00011459	Glyur000742s00025063	Glyur000293s00015226	Glyur000575s00024823	Glyur000279s00013252
Glyur000003s00001236	Glyur000283s00016943	Glyur000336s00018093	Glyur000082s00007597	Glyur000146s00016293	Glyur003370s00040921	Glyur000652s00019434	Glyur001099s00027720	Glyur000366s00019231	Glyur000279s00013258	Glyur001145s00032019	Glyur001697s00030389
Glyur000091s00010559	Glyur000042s00005045	Glyur000017s00002409	Glyur000827s00023994	Glyur000028s00003555	Glyur000033s00008597	Glyur000618s00030214	Glyur000029s00003589	Glyur000476s00022380	Glyur000435s00027246	Glyur000004s00000492	Glyur000132s00015970
Glyur000335s00017461	Glyur000513s00025379	Glyur001776s00029318	Glyur000720s00020686	Glyur000059s00006284	Glyur000439s00019022	Glyur002334s00036085	Glyur000130s00006886	Glyur000699s00025425	Glyur000122s00010203	Glyur000163s00011138	Glyur000093s00009379
Glyur000851s00032125	Glyur000833s00030499	Glyur000577s00027230	Glyur000055s00004556	Glyur000214s00016007	Glyur001337s00036091	Glyur000719s00020102	Glyur000075s00007190	Glyur000521s00021485	Glyur001820s00032857	Glyur000517s00018402	Glyur000325s00013504
Glyur000082s00007571	Glyur001118s00030854	Glyur000659s00029682	Glyur002243s00038746	Glyur000211s00017638	Glyur002438s00041139	Glyur000080s00008693	Glyur003383s00041886	Glyur000010s00000945	Glyur000015s00000812	Glyur000197s00010056	Glyur000133s00010404
Glyur000074s00005515	Glyur000100s00008365	Glyur001347s00032239	Glyur000012s00000587	Glyur001446s00035035	Glyur000210s00014460	Glyur000186s00009872	Glyur000277s00017320	Glyur001127s00032700	Glyur001263s00024657	Glyur000601s00025448	Glyur000511s00022045
Glyur000158s00011366	Glyur001621s00038619	Glyur001743s00036434	Glyur000004s00000394	Glyur000753s00021276	Glyur002403s00038667	Glyur000397s00020466	Glyur000108s00010406	Glyur000143s00011237	Glyur000515s00023218	Glyur002126s00036414	Glyur000366s00019209
Glyur002911s00030687	Glyur000236s00014254	Glyur000194s00016338	Glyur000989s00020254	Glyur000575s00024821	Glyur000878s00027519	Glyur000061s00006570	Glyur000482s00021733	Glyur001480s00032564	Glyur000133s00010394	Glyur000122s00010178	Glyur000062s00005478
Glyur000665s00020418	Glyur000274s00012537	Glyur000004s00000439	Glyur001680s00029814	Glyur000156s00012014	Glyur000100s00008363	Glyur000071s00005253	Glyur000544s00017429	Glyur000147s00013844	Glyur000014s00002484	Glyur000030s00002335	Glyur004618s00042543
Glyur001233s00029981	Glyur000017s00002417	Glyur000208s00014292	Glyur002037s00037120	Glyur000620s00017795	Glyur002488s00038925	Glyur000125s00010025	Glyur005449s00045669	Glyur000058s00006189	Glyur000282s00015773	Glyur001184s00030520	Glyur006114s00045327
Glyur000194s00016329	Glyur000159s00010275	Glyur000202s00015399	Glyur000273s00014669	Glyur000540s00023675	Glyur001413s00028474	Glyur004199s00038359	Glyur000050s00005710	Glyur000122s00010210	Glyur000027s00001583	Glyur000316s00018261	Glyur000137s00013313
Glyur001531s00034061	Glyur002589s00034653	Glyur000834s00025305	Glyur000134s00009741	Glyur000170s00011009	Glyur003741s00039847	Glyur000955s00035607	Glyur000107s00007248	Glyur000384s00022285	Glyur000192s00009361	Glyur004683s00047277	Glyur002113s00042685
Glyur001266s00035003	Glyur000082s00007604	Glyur000403s00026482	Glyur000096s00005897	Glyur001273s00033748	Glyur000026s00001906	Glyur000795s00031105	Glyur000223s00013819	Glyur001088s00027874	Glyur000230s00016881	Glyur000058s00006154	Glyur000595s00018298
Glyur000043s00003777	Glyur001021s00028021	Glyur000243s00013121	Glyur000854s00021827	Glyur000001s00000108	Glyur001425s00026822	Glyur000692s00016541	Glyur002595s00035354	Glyur000133s00010389	Glyur000746s00026706	Glyur000100s00008360	Glyur001009s00021077
Glyur000504s00018080	Glyur002632s00037709	Glyur000194s00016345	Glyur000273s00014666	Glyur001434s00037079	Glyur000198s00008749	Glyur000196s00010875	Glyur000327s00026470	Glyur002666s00040269	Glyur001096s00036247	Glyur000024s00006647	Glyur003767s00045352
Glyur000409s00019946	Glyur000834s00025309	Glyur000613s00030318	Glyur002954s00038143	Glyur001215s00035653	Glyur000113s00009420	Glyur004653s00043123	Glyur002926s00039110	Glyur000519s00019093	Glyur002283s00035199	Glyur000102s00010936	Glyur000147s00013840
Glyur000070s00008065	Glyur000533s00015035	Glyur000614s00017197	Glyur000084s00009492	Glyur000091s00010559	Glyur003175s00040133	Glyur000060s00004753	Glyur002171s00034486	Glyur000008s00001259	Glyur000115s00008278	Glyur000080s00008691	Glyur002576s00035563
Glyur000394s00031619	Glyur002064s00038946	Glyur000128s00010779	Glyur007933s00045729	Glyur000335s00017461	Glyur001072s00031300	Glyur000671s00022530	Glyur000490s00023923	Glyur000007s00002880	Glyur000008s00001302	Glyur000771s00029725	Glyur000022s00001962
Glyur000125s00010009	Glyur000066s00006204	Glyur000210s00014430	Glyur000097s00008303	Glyur000851s00032125	Glyur002778s00034250	Glyur000389s00028191	Glyur000185s00016471	Glyur000009s00001459	Glyur000959s00024506	Glyur001215s00035659	Glyur000087s00008563
Glyur000254s00017618	Glyur000082s00007607	Glyur000055s00004582	Glyur002329s00036880	Glyur000074s00005515	Glyur002602s00031748	Glyur000357s00018126	Glyur000227s00015138	Glyur001253s00030133	Glyur003550s00041310	Glyur000132s00015963	Glyur001233s00029980
Glyur000050s00005673	Glyur000141s00009840	Glyur000167s00012265	Glyur000059s00006338	Glyur000942s00027143	Glyur002029s00034004	Glyur000141s00009832	Glyur001354s00030732	Glyur000158s00011369	Glyur000390s00023100	Glyur004778s00044589	Glyur000320s00014313
Glyur000002s00000301	Glyur000056s00004107	Glyur001679s00031669	Glyur000755s00017971	Glyur000063s00005849	Glyur002652s00039338	Glyur000030s00002321	Glyur000087s00008545	Glyur000002s00000234	Glyur002310s00039389	Glyur000063s00005819	Glyur000021s00002722
Glyur002538s00029058	Glyur000037s00002613	Glyur001536s00030539	Glyur000310s00013619	Glyur000004s00000497	Glyur002291s00037462	Glyur000509s00016395	Glyur000065s00004297	Glyur000525s00018800	Glyur002221s00037513	Glyur001150s00037550	Glyur001580s00039246
Glyur000088s00007691	Glyur000027s00001595	Glyur000083s00006984	Glyur001973s00030837	Glyur000158s00011366	Glyur000090s00011405	Glyur004779s00045424	Glyur003004s00041841	Glyur001081s00024631	Glyur000423s00024437	Glyur000171s00016606	Glyur000066s00006231
Glyur000164s00014502	Glyur000230s00016901	Glyur000191s00015621	Glyur000523s00021972	Glyur000918s00025549	Glyur000052s00005776	Glyur001902s00038015	Glyur000258s00015268	Glyur000519s00019108	Glyur001750s00036524	Glyur000002s00000296	Glyur000454s00019914
Glyur000002s00000329	Glyur000701s00019656	Glyur000177s00010899	Glyur000243s00013124	Glyur000178s00013185	Glyur000298s00025038	Glyur000008s00001323	Glyur001148s00039100	Glyur000519s00019089	Glyur000060s00004757	Glyur000563s00023588	Glyur000004s00000503
Glyur000096s00005901	Glyur001064s00029627	Glyur000146s00016285	Glyur000077s00006720	Glyur001266s00035003	Glyur000322s00020885	Glyur000975s00029570	Glyur000753s00021291	Glyur000154s00013413	Glyur000121s00009693	Glyur001761s00036823	Glyur001628s00038445
Glyur000783s00023118	Glyur002500s00036004	Glyur000180s00014060	Glyur004199s00038359	Glyur000070s00008065	Glyur000012s00000550	Glyur000036s00004640	Glyur000094s00007890	Glyur000355s00013926	Glyur000231s00022075	Glyur001019s00033951	Glyur002020s00037405
Glyur000706s00025003	Glyur002366s00039478	Glyur000335s00017454	Glyur000077s00006716	Glyur000050s00005673	Glyur001619s00026434	Glyur000729s00041395	Glyur000008s00001309	Glyur000719s00020092	Glyur001250s00032712	Glyur005331s00046486	Glyur000285s00030785
Glyur000386s00015331	Glyur006037s00045029	Glyur000844s00023283	Glyur005272s00042600	Glyur000221s00012504	Glyur000875s00029460	Glyur000139s00009287	Glyur000924s00030906	Glyur000014s00002569	Glyur000171s00016622	Glyur000245s00014694	Glyur003288s00042953
Glyur000998s00022999	Glyur000239s00017894	Glyur000001s00000074	Glyur000329s00019832	Glyur000569s00020982	Glyur000345s00015658	Glyur000577s00027239	Glyur000748s00025521	Glyur000690s00025165	Glyur000008s00001279	Glyur000041s00007098	Glyur000129s00012427
Glyur001193s00034831	Glyur006206s00043489	Glyur001359s00026912	Glyur000015s00000805	Glyur000088s00007691	Glyur000065s00004271	Glyur000082s00007593	Glyur006651s00042888	Glyur000571s00026032	Glyur000110s00011765	Glyur002903s00040935	Glyur000074s00005555
Glyur000006s00001610	Glyur001099s00027719	Glyur000209s00013447	Glyur000988s00029114	Glyur000241s00022765	Glyur000743s00019299	Glyur000154s00013396	Glyur000405s00021253	Glyur000506s00021903	Glyur000357s00018134	Glyur000723s00020874	Glyur002191s00039378
Glyur000316s00018273	Glyur000816s00024888	Glyur000013s00003275	Glyur000926s00019333	Glyur000048s00002229	Glyur000011s00000667	Glyur000012s00000593	Glyur002177s00034172	Glyur000146s00016317	Glyur000070s00008040	Glyur000234s00015099	Glyur002123s00028287
Glyur000266s00012624	Glyur000796s00036803	Glyur000077s00006714	Glyur001187s00033312	Glyur000951s00029028	Glyur000190s00015719	Glyur000364s00018053	Glyur000293s00015228	Glyur000124s00011954	Glyur000897s00031606	Glyur000223s00013796	Glyur000220s00014774
Glyur000002s00000283	Glyur001029s00026995	Glyur001446s00035033	Glyur000047s00003972	Glyur000998s00022999	Glyur000108s00010414	Glyur000364s00018043	Glyur000025s00003314	Glyur000064s00005629	Glyur001889s00039826	Glyur000418s00021349	Glyur000970s00028368
Glyur000850s00032110	Glyur000243s00013114	Glyur000192s00009325	Glyur000263s00013558	Glyur000051s00003394	Glyur000159s00010238	Glyur000136s00007942	Glyur000062s00005461	Glyur003564s00044018	Glyur001331s00031405	Glyur001039s00031432	Glyur000258s00015278
Glyur000072s00008105	Glyur000143s00011221	Glyur000008s00001355	Glyur000661s00022614	Glyur000006s00001610	Glyur001855s00032357	Glyur000764s00026026	Glyur000132s00015974	Glyur000064s00005608	Glyur000672s00022922	Glyur000705s00027468	Glyur000964s00027950
Glyur000812s00033043	Glyur000038s00004469	Glyur000015s00000817	Glyur001063s00030483	Glyur000265s00020621	Glyur001894s00031740	Glyur002062s00040006	Glyur003547s00042040	Glyur000119s00012196	Glyur007403s00047386	Glyur000329s00019818	Glyur000099s00014956
Glyur000098s00007981	Glyur000564s00029591	Glyur001176s00030753	Glyur000075s00007178	Glyur000173s00011814	Glyur002867s00037023	Glyur000095s00007031	Glyur001780s00035665	Glyur000042s00005107	Glyur000041s00007110	Glyur000249s00015887	Glyur000270s00013280
Glyur000274s00012547	Glyur000665s00020427	Glyur000270s00013282	Glyur000266s00012619	Glyur000970s00028369	Glyur000416s00028501	Glyur002584s00042058	Glyur002952s00044957	Glyur000867s00025590	Glyur001887s00036743	Glyur001105s00029435	Glyur001103s00034494
Glyur000003s00001243	Glyur000682s00024322	Glyur001120s00031690	Glyur000150s00014572	Glyur000987s00026416	Glyur000141s00009836	Glyur000015s00000788	Glyur000092s00007528	Glyur000966s00025839	Glyur005352s00044199	Glyur002942s00044115	Glyur001354s00030729
Glyur000360s00014603	Glyur000097s00008322	Glyur000698s00016577	Glyur000003s00001167	Glyur000850s00032110	Glyur000463s00026773	Glyur000753s00021283	Glyur000023s00004923	Glyur003314s00037686	Glyur000124s00011940	Glyur000028s00003524	Glyur000010s00000914
Glyur001284s00037260	Glyur000007s00002862	Glyur000100s00008396	Glyur000597s00020331	Glyur000812s00033043	Glyur000771s00029717	Glyur001896s00036065	Glyur000315s00012767	Glyur000150s00014597	Glyur000720s00020686	Glyur002171s00034487	Glyur000709s00024194
Glyur000024s00006580	Glyur000793s00026500	Glyur003036s00035116	Glyur001798s00037318	Glyur000360s00014603	Glyur000331s00020728	Glyur000042s00005087	Glyur000926s00019335	Glyur000209s00013483	Glyur000095s00007026	Glyur001221s00033773	Glyur000001s00000178
Glyur000210s00014453	Glyur000534s00028685	Glyur001303s00026789	Glyur000027s00001562	Glyur000024s00006580	Glyur004161s00039873	Glyur000077s00006704	Glyur000219s00011562	Glyur000105s00014215	Glyur000102s00010953	Glyur000332s00014977	Glyur000016s00003029
Glyur000068s00006865	Glyur000868s00033652	Glyur000163s00011125	Glyur000334s00019183	Glyur001804s00033603	Glyur000267s00016687	Glyur003706s00040905	Glyur000017s00002391	Glyur000365s00022136	Glyur000851s00032131	Glyur000159s00010244	Glyur000947s00021201
Glyur002034s00042389	Glyur002147s00034577	Glyur002051s00038333	Glyur000279s00013238	Glyur000210s00014453	Glyur000291s00016208	Glyur000450s00024058	Glyur000361s00013162	Glyur000244s00014808	Glyur000075s00007205	Glyur000071s00005224	Glyur000109s00010663
Glyur000544s00017432	Glyur000100s00008387	Glyur000437s00025651	Glyur000406s00019723	Glyur000548s00021031	Glyur000002s00000260	Glyur000694s00023258	Glyur001167s00034011	Glyur000896s00028929	Glyur000224s00017370	Glyur008614s00046591	Glyur000039s00004228
Glyur001647s00032315	Glyur000205s00012951	Glyur000144s00012246	Glyur000224s00017358	Glyur000101s00010309	Glyur000148s00009038	Glyur000120s00006113	Glyur000699s00025422	Glyur001771s00034929	Glyur000144s00012237	Glyur000455s00015977	Glyur000071s00005262
Glyur001232s00031533	Glyur000690s00025164	Glyur000623s00024137	Glyur000542s00017559	Glyur000959s00024501	Glyur000113s00009419	Glyur001303s00026783	Glyur002698s00041215	Glyur001267s00031638	Glyur000288s00019883	Glyur000805s00021362	Glyur000253s00020242
Glyur001840s00036323	Glyur000033s00008617	Glyur000690s00025182	Glyur002051s00038335	Glyur000544s00017432	Glyur000290s00015798	Glyur000009s00001389	Glyur000447s00016655	Glyur003474s00034635	Glyur000757s00023969	Glyur000841s00026269	Glyur002972s00039715
Glyur000370s00022670	Glyur001341s00032156	Glyur000122s00010172	Glyur001242s00026106	Glyur000237s00014409	Glyur000945s00028127	Glyur000043s00003781	Glyur000043s00003826	Glyur000670s00020744	Glyur000555s00023336	Glyur000044s00005205	Glyur001105s00029436
Glyur004661s00042863	Glyur001768s00038421	Glyur001528s00028658	Glyur000972s00027755	Glyur000228s00011890	Glyur004058s00046485	Glyur000176s00012132	Glyur000161s00011255	Glyur000206s00012597	Glyur000069s00004069	Glyur001184s00030534	Glyur001136s00034201
Glyur000513s00025379	Glyur003057s00039115	Glyur000610s00022574	Glyur000443s00016839	Glyur000602s00018895	Glyur000370s00022662	Glyur001105s00029443	Glyur000012s00000567	Glyur000384s00022277	Glyur003419s00039752	Glyur000451s00016521	Glyur001001s00027974
Glyur001118s00030854	Glyur000379s00015026	Glyur000842s00023837	Glyur000036s00004640	Glyur001840s00036323	Glyur000234s00015081	Glyur001119s00040113	Glyur001178s00037211	Glyur004534s00041843	Glyur004729s00043785	Glyur000077s00006676	Glyur000742s00025063
Glyur000100s00008365	Glyur000445s00020014	Glyur000947s00021177	Glyur001610s00030571	Glyur000513s00025379	Glyur000166s00010568	Glyur000694s00023260	Glyur002157s00034198	Glyur000314s00018014	Glyur000167s00012277	Glyur000219s00011572	Glyur000877s00023936
Glyur000129s00012444	Glyur000150s00014583	Glyur005312s00043198	Glyur001776s00029307	Glyur001118s00030854	Glyur008680s00045864	Glyur000286s00016509	Glyur000391s00016073	Glyur000081s00006762	Glyur001425s00026819	Glyur000700s00037063	Glyur000434s00017233
Glyur001621s00038619	Glyur000268s00013368	Glyur000198s00008762	Glyur003107s00034857	Glyur001300s00030283	Glyur002022s00030448	Glyur001147s00028995	Glyur002165s00032072	Glyur000934s00021597	Glyur001250s00032711	Glyur003152s00037491	Glyur001280s00031947
Glyur000386s00015322	Glyur000260s00013539	Glyur000158s00011360	Glyur000209s00013485	Glyur001621s00038619	Glyur001681s00028853	Glyur000650s00035855	Glyur002077s00033740	Glyur000260s00013531	Glyur000167s00012272	Glyur000116s00009252	Glyur001122s00030610
Glyur000274s00012537	Glyur001192s00036935	Glyur001675s00036200	Glyur000020s00001744	Glyur000605s00024925	Glyur000020s00001752	Glyur000720s00020685	Glyur001171s00030966	Glyur000702s00024633	Glyur002334s00036085	Glyur000263s00013573	Glyur000094s00007853
Glyur000124s00011949	Glyur000017s00002440	Glyur000065s00004311	Glyur000051s00003440	Glyur001422s00031019	Glyur000309s00018429	Glyur000227s00015107	Glyur000682s00024316	Glyur001069s00022471	Glyur003168s00045005	Glyur000056s00004158	Glyur002420s00036891
Glyur000165s00008530	Glyur000071s00005231	Glyur000038s00004450	Glyur001855s00032353	Glyur001732s00023323	Glyur000200s00011153	Glyur000491s00023709	Glyur000301s00024498	Glyur000012s00000617	Glyur000259s00016747	Glyur000597s00020315	Glyur001480s00032564
Glyur000732s00027536	Glyur000305s00025106	Glyur000019s00002186	Glyur000476s00022382	Glyur001204s00024992	Glyur000535s00027354	Glyur000620s00017804	Glyur000376s00018685	Glyur006163s00044179	Glyur000273s00014669	Glyur000148s00009056	Glyur000710s00027832
Glyur000834s00025309	Glyur001662s00044194	Glyur000227s00015140	Glyur000238s00016783	Glyur000236s00014254	Glyur002759s00037152	Glyur000026s00001913	Glyur000013s00003255	Glyur000681s00027307	Glyur000226s00010819	Glyur000127s00009184	Glyur000147s00013844
Glyur000104s00005977	Glyur000258s00015246	Glyur001560s00035048	Glyur000305s00025117	Glyur000274s00012537	Glyur005286s00042046	Glyur000015s00000759	Glyur001213s00027155	Glyur000083s00006981	Glyur000128s00010795	Glyur000506s00021882	Glyur000168s00018573
Glyur000510s00021549	Glyur000173s00011835	Glyur000024s00006637	Glyur000042s00005087	Glyur000017s00002417	Glyur000364s00018038	Glyur000250s00014094	Glyur000176s00012126	Glyur003305s00039351	Glyur000516s00022258	Glyur000797s00025497	Glyur000077s00006702
Glyur002064s00038946	Glyur000125s00010037	Glyur000095s00007023	Glyur003706s00040905	Glyur000036s00004637	Glyur000108s00010418	Glyur000095s00007074	Glyur000002s00000219	Glyur001010s00032417	Glyur000061s00006570	Glyur000641s00026554	Glyur000122s00010210
Glyur000082s00007607	Glyur000107s00007211	Glyur000012s00000539	Glyur000116s00009206	Glyur000159s00010275	Glyur000494s00017409	Glyur000732s00027544	Glyur000238s00016774	Glyur000607s00021613	Glyur002597s00038051	Glyur005669s00045148	Glyur000384s00022285
Glyur000346s00018186	Glyur000570s00022981	Glyur000719s00020085	Glyur000450s00024058	Glyur000082s00007604	Glyur000141s00009829	Glyur000259s00016751	Glyur003965s00039627	Glyur001070s00024981	Glyur000028s00003552	Glyur000178s00013230	Glyur000067s00006412
Glyur002213s00037358	Glyur000026s00001866	Glyur000016s00003082	Glyur000313s00016903	Glyur000283s00016938	Glyur000203s00012904	Glyur000839s00039832	Glyur000088s00007739	Glyur000175s00012077	Glyur006928s00046307	Glyur000013s00003269	Glyur000121s00009734
Glyur000056s00004107	Glyur000548s00021020	Glyur000198s00008761	Glyur000593s00016419	Glyur000732s00027536	Glyur000791s00032231	Glyur002184s00035331	Glyur000145s00010154	Glyur000435s00027246	Glyur000269s00013912	Glyur000144s00012228	Glyur000079s00008925
Glyur001951s00036220	Glyur000207s00015909	Glyur000698s00016587	Glyur002533s00039897	Glyur001233s00029986	Glyur000063s00005887	Glyur000277s00017307	Glyur000016s00003063	Glyur000013s00003252	Glyur000004s00000501	Glyur000073s00007766	Glyur000117s00007629
Glyur001075s00028485	Glyur000428s00019756	Glyur000663s00030870	Glyur000107s00007268	Glyur000010s00000956	Glyur000540s00023687	Glyur000099s00014943	Glyur000120s00006098	Glyur002161s00032827	Glyur001212s00044886	Glyur000124s00011932	Glyur000497s00020202
Glyur000037s00002613	Glyur000366s00019217	Glyur001782s00031727	Glyur000002s00000311	Glyur000004s00000435	Glyur004862s00042759	Glyur000067s00006388	Glyur000149s00009562	Glyur000001s00000118	Glyur000830s00028264	Glyur003994s00042985	Glyur000218s00011627
Glyur002421s00038664	Glyur000223s00013822	Glyur001093s00031278	Glyur001507s00032447	Glyur000533s00015035	Glyur000091s00010552	Glyur003372s00040980	Glyur000294s00011875	Glyur000036s00004658	Glyur000044s00005211	Glyur000231s00022083	Glyur000519s00019093
Glyur000605s00024921	Glyur001087s00023154	Glyur000372s00017119	Glyur000783s00023120	Glyur000510s00021549	Glyur000085s00008870	Glyur000002s00000248	Glyur000720s00020692	Glyur000006s00001627	Glyur000955s00035607	Glyur000194s00016334	Glyur000007s00002880
Glyur000293s00015219	Glyur000082s00007583	Glyur001009s00021084	Glyur000176s00012132	Glyur000082s00007607	Glyur000581s00027347	Glyur010136s00047072	Glyur002121s00033330	Glyur000158s00011376	Glyur000047s00003972	Glyur000170s00011019	Glyur000218s00011637
Glyur000166s00010579	Glyur000455s00015987	Glyur000615s00024001	Glyur001451s00036280	Glyur000081s00006755	Glyur000099s00014928	Glyur002401s00033804	Glyur003339s00040976	Glyur004773s00043233	Glyur000060s00004753	Glyur000477s00024407	Glyur000163s00011136
Glyur000001s00000105	Glyur001117s00026951	Glyur001009s00021074	Glyur000959s00024516	Glyur000346s00018186	Glyur000311s00024716	Glyur000010s00000933	Glyur000064s00005632	Glyur000133s00010394	Glyur001815s00041759	Glyur001984s00039988	Glyur003023s00037170
Glyur000116s00009246	Glyur000094s00007889	Glyur000097s00008316	Glyur002299s00036267	Glyur000037s00002613	Glyur000718s00020281	Glyur000004s00000453	Glyur000488s00030336	Glyur000192s00009361	Glyur000383s00019453	Glyur000665s00020416	Glyur004901s00044573
Glyur002464s00038627	Glyur000044s00005164	Glyur000263s00013580	Glyur000650s00035855	Glyur000089s00008825	Glyur000973s00026307	Glyur005664s00047395	Glyur000216s00014144	Glyur000746s00026706	Glyur002611s00042328	Glyur000702s00024648	Glyur000002s00000234
Glyur000422s00020645	Glyur000074s00005540	Glyur000620s00017802	Glyur000355s00013924	Glyur000435s00027247	Glyur000557s00018785	Glyur000006s00001621	Glyur000194s00016333	Glyur001748s00034952	Glyur002055s00039240	Glyur000363s00015358	Glyur000234s00015068
Glyur001579s00038556	Glyur000032s00003898	Glyur000042s00005109	Glyur001137s00022775	Glyur000136s00007936	Glyur000192s00009358	Glyur000204s00012408	Glyur003598s00040473	Glyur000601s00025449	Glyur000389s00028191	Glyur000002s00000358	Glyur000153s00013685
Glyur002366s00039478	Glyur000691s00031263	Glyur000022s00002007	Glyur001042s00036968	Glyur000198s00008727	Glyur000360s00014620	Glyur000570s00022980	Glyur001124s00023897	Glyur000115s00008278	Glyur000027s00001562	Glyur002759s00037156	Glyur007626s00044545
Glyur000755s00017976	Glyur000400s00020163	Glyur001510s00035467	Glyur000015s00000759	Glyur000109s00010642	Glyur001533s00032752	Glyur001845s00034617	Glyur000221s00012502	Glyur000073s00007758	Glyur000424s00026904	Glyur000138s00011656	Glyur000376s00018694
Glyur000559s00020521	Glyur000743s00019292	Glyur001325s00032740	Glyur000146s00016305	Glyur001526s00032542	Glyur000062s00005471	Glyur000032s00003871	Glyur003323s00040349	Glyur003550s00041310	Glyur000357s00018126	Glyur000724s00029519	Glyur001254s00028557
Glyur006037s00045029	Glyur000169s00018370	Glyur000663s00030877	Glyur000174s00018480	Glyur000738s00028805	Glyur002123s00028292	Glyur000574s00030977	Glyur000178s00013212	Glyur000588s00020455	Glyur000322s00020910	Glyur001207s00025866	Glyur000758s00019984
Glyur000362s00017671	Glyur000523s00021975	Glyur000443s00016843	Glyur000756s00019312	Glyur000083s00006936	Glyur000086s00011540	Glyur000107s00007240	Glyur000179s00010718	Glyur002221s00037513	Glyur000542s00017559	Glyur000187s00024035	Glyur000660s00025393
Glyur006206s00043489	Glyur000248s00011301	Glyur000164s00014507	Glyur000017s00002414	Glyur000315s00012751	Glyur000067s00006411	Glyur000360s00014609	Glyur001363s00029395	Glyur001710s00038178	Glyur000370s00022656	Glyur000391s00016076	Glyur000660s00025404
Glyur000504s00018082	Glyur000015s00000859	Glyur000047s00003955	Glyur002910s00040631	Glyur003725s00044566	Glyur000762s00020836	Glyur000103s00007465	Glyur004096s00043837	Glyur000939s00023559	Glyur000842s00023839	Glyur000009s00001392	Glyur000719s00020092
Glyur000816s00024888	Glyur000138s00011699	Glyur000908s00027283	Glyur000685s00029732	Glyur000492s00023518	Glyur000506s00021889	Glyur000853s00029661	Glyur000001s00000101	Glyur000670s00020740	Glyur000975s00029570	Glyur000456s00017914	Glyur000690s00025165
Glyur005777s00041579	Glyur000529s00019341	Glyur000014s00002550	Glyur000253s00020240	Glyur000140s00011489	Glyur000034s00002987	Glyur000027s00001586	Glyur000217s00014849	Glyur000016s00003023	Glyur000862s00041450	Glyur001223s00024741	Glyur000571s00026032
Glyur000024s00006625	Glyur000662s00023494	Glyur000041s00007117	Glyur001098s00036641	Glyur001579s00038556	Glyur000156s00012019	Glyur001243s00035881	Glyur000062s00005508	Glyur000790s00021807	Glyur001083s00026394	Glyur002901s00040354	Glyur000026s00001901
Glyur000243s00013114	Glyur000030s00002305	Glyur000136s00007904	Glyur000191s00015616	Glyur000002s00000239	Glyur000010s00000958	Glyur000004s00000373	Glyur000721s00027403	Glyur000121s00009693	Glyur000139s00009287	Glyur000144s00012231	Glyur005112s00044618
Glyur000143s00011221	Glyur000247s00015487	Glyur000040s00007379	Glyur000001s00000135	Glyur002366s00039478	Glyur000143s00011199	Glyur000149s00009585	Glyur000383s00019459	Glyur003538s00042225	Glyur000514s00017583	Glyur000065s00004258	Glyur000003s00001218
Glyur000802s00023729	Glyur000060s00004758	Glyur000010s00000919	Glyur001068s00035970	Glyur000423s00024436	Glyur000263s00013587	Glyur000034s00002918	Glyur000151s00010742	Glyur000643s00026937	Glyur002942s00044114	Glyur003117s00039297	Glyur002700s00036101
Glyur000038s00004469	Glyur001984s00039988	Glyur000179s00010685	Glyur000111s00011076	Glyur006037s00045029	Glyur000002s00000252	Glyur000073s00007767	Glyur000784s00031237	Glyur000267s00016668	Glyur000154s00013396	Glyur000068s00006850	Glyur003564s00044018
Glyur000564s00029591	Glyur000150s00014579	Glyur000253s00020237	Glyur000468s00019638	Glyur000130s00006896	Glyur001856s00032073	Glyur001298s00033400	Glyur000453s00023829	Glyur000171s00016622	Glyur000012s00000593	Glyur002150s00039309	Glyur000533s00015049
Glyur000665s00020427	Glyur000020s00001800	Glyur000087s00008553	Glyur001128s00028301	Glyur000078s00005446	Glyur000078s00005394	Glyur000237s00014419	Glyur000088s00007741	Glyur000999s00024100	Glyur000275s00017067	Glyur001931s00037071	Glyur000041s00007082
Glyur000312s00022009	Glyur000480s00023797	Glyur000569s00020988	Glyur000520s00025562	Glyur000122s00010233	Glyur001348s00036180	Glyur000015s00000795	Glyur000212s00017527	Glyur000110s00011765	Glyur000006s00001623	Glyur000007s00002788	Glyur000064s00005608
Glyur000688s00027121	Glyur003873s00040416	Glyur000207s00015918	Glyur002520s00037983	Glyur000439s00019017	Glyur001850s00042960	Glyur000335s00017451	Glyur000273s00014650	Glyur000897s00031606	Glyur000768s00019886	Glyur005408s00043263	Glyur000009s00001406
Glyur000534s00028685	Glyur000323s00028430	Glyur000038s00004461	Glyur000274s00012553	Glyur000816s00024888	Glyur000025s00003343	Glyur000268s00013361	Glyur000779s00022847	Glyur001889s00039826	Glyur000802s00023730	Glyur000365s00022131	Glyur000009s00001430
Glyur000868s00033652	Glyur000040s00007356	Glyur001099s00027736	Glyur000373s00018534	Glyur000494s00017387	Glyur000378s00022507	Glyur000295s00015284	Glyur003152s00037489	Glyur000876s00020507	Glyur000171s00016613	Glyur000507s00030435	Glyur001230s00027566
Glyur000037s00002672	Glyur000158s00011370	Glyur000726s00027895	Glyur001582s00029512	Glyur000796s00036803	Glyur001244s00034320	Glyur000264s00019964	Glyur000155s00012830	Glyur000892s00021922	Glyur000396s00032778	Glyur000923s00029694	Glyur000692s00016549
Glyur000409s00019936	Glyur000847s00024865	Glyur000010s00000970	Glyur000786s00023864	Glyur000024s00006625	Glyur000197s00010097	Glyur000030s00002306	Glyur000325s00013511	Glyur000672s00022922	Glyur001855s00032353	Glyur000217s00014853	Glyur006511s00044726
Glyur000338s00015575	Glyur000004s00000376	Glyur002066s00031962	Glyur000713s00015598	Glyur000235s00019551	Glyur000014s00002516	Glyur000014s00002488	Glyur003513s00045133	Glyur007403s00047386	Glyur000364s00018053	Glyur003343s00045195	Glyur001278s00025612
Glyur000690s00025164	Glyur000094s00007883	Glyur001172s00037243	Glyur000373s00018542	Glyur001751s00042383	Glyur000054s00005313	Glyur004308s00045432	Glyur000059s00006308	Glyur005352s00044199	Glyur000702s00024646	Glyur000211s00017659	Glyur003314s00037686
Glyur000033s00008617	Glyur000003s00001203	Glyur000073s00007769	Glyur000049s00003160	Glyur000143s00011221	Glyur000002s00000365	Glyur000315s00012746	Glyur001071s00028837	Glyur000037s00002632	Glyur000364s00018043	Glyur003042s00040661	Glyur001081s00024618
Glyur001158s00022955	Glyur000115s00008262	Glyur000071s00005220	Glyur000243s00013144	Glyur000174s00018498	Glyur001007s00026096	Glyur000405s00021268	Glyur000031s00004427	Glyur000215s00017035	Glyur000219s00011594	Glyur000629s00020915	Glyur000281s00018235
Glyur000004s00000500	Glyur001818s00030080	Glyur000073s00007775	Glyur000036s00004653	Glyur000038s00004469	Glyur001623s00036301	Glyur001081s00024620	Glyur000084s00009529	Glyur000824s00026006	Glyur000232s00013773	Glyur000071s00005223	Glyur006024s00045221
Glyur001341s00032156	Glyur000280s00015701	Glyur000074s00005569	Glyur000077s00006700	Glyur000187s00024032	Glyur002606s00033943	Glyur000043s00003827		Glyur000471s00019785	Glyur002953s00038824	Glyur000121s00009710	Glyur001975s00035596
Glyur000175s00012042	Glyur000137s00013352	Glyur000504s00018076	Glyur001259s00024419	Glyur002958s00043569	Glyur000342s00013719	Glyur000230s00016893		Glyur000032s00003932	Glyur000136s00007942	Glyur003785s00046631	Glyur000346s00018171
Glyur000053s00006464	Glyur000545s00023407	Glyur000270s00013281	Glyur000979s00026383	Glyur000397s00020467	Glyur000284s00027054	Glyur000042s00005075		Glyur000757s00023969	Glyur000764s00026026	Glyur000271s00015181	Glyur000431s00018639
Glyur000313s00016917	Glyur000181s00013082	Glyur000146s00016307	Glyur000138s00011667	Glyur000165s00008510	Glyur001341s00032153	Glyur000056s00004163		Glyur001697s00030393	Glyur000042s00005093	Glyur000041s00007103	Glyur005086s00042064
Glyur001192s00036935	Glyur000908s00027280	Glyur000354s00015185	Glyur001053s00027298	Glyur000173s00011822	Glyur000047s00004006	Glyur000263s00013597		Glyur000555s00023336	Glyur000907s00031035	Glyur000315s00012743	Glyur000913s00026130
Glyur000258s00015246	Glyur001947s00035938	Glyur000117s00007626	Glyur000853s00029661	Glyur000022s00002003	Glyur000542s00017548	Glyur000197s00010063		Glyur000754s00024700	Glyur002584s00042058	Glyur000088s00007721	Glyur001975s00035598
Glyur000078s00005449	Glyur000102s00010955	Glyur001069s00022466	Glyur000103s00007471	Glyur000690s00025164	Glyur000134s00009790	Glyur000910s00020578		Glyur003419s00039752	Glyur000015s00000788	Glyur002752s00035573	Glyur000098s00007969
Glyur000020s00001776	Glyur000258s00015252	Glyur000145s00010164	Glyur000028s00003483	Glyur000033s00008617	Glyur000115s00008245	Glyur001117s00026960		Glyur000652s00019434	Glyur000332s00014976	Glyur004866s00041621	Glyur001182s00029386
Glyur000065s00004308	Glyur000118s00009677	Glyur000859s00026227	Glyur000056s00004114	Glyur000010s00000917	Glyur000048s00002221	Glyur000330s00019510		Glyur002334s00036085	Glyur003293s00040624	Glyur000173s00011838	Glyur000588s00020445
Glyur000047s00003980	Glyur002126s00036413	Glyur001036s00023779	Glyur000189s00009603	Glyur000467s00022318	Glyur000238s00016803	Glyur001422s00031013		Glyur000038s00004468	Glyur001896s00036065	Glyur001199s00031525	Glyur000320s00014331
Glyur000001s00000193	Glyur000001s00000180	Glyur000005s00001085	Glyur003280s00038983	Glyur000175s00012042	Glyur000035s00005004	Glyur001908s00030723		Glyur000217s00014855	Glyur000032s00003913	Glyur000886s00024459	Glyur000905s00030408
Glyur000085s00008860	Glyur000670s00020749	Glyur000660s00025407	Glyur000189s00009613	Glyur000053s00006464	Glyur000177s00010930	Glyur000786s00023860		Glyur000061s00006565	Glyur000735s00021573	Glyur000287s00022142	Glyur000138s00011690
Glyur000602s00018909	Glyur000104s00006002	Glyur000051s00003439	Glyur000201s00012381	Glyur000510s00021554	Glyur001234s00026349	Glyur000117s00007619		Glyur007933s00045729	Glyur001507s00032447	Glyur001067s00029140	Glyur000011s00000668
Glyur000752s00022796	Glyur002293s00025514	Glyur000234s00015065	Glyur000047s00004019	Glyur003936s00041362	Glyur000019s00002159	Glyur000247s00015486		Glyur000137s00013323	Glyur000120s00006113	Glyur000178s00013227	Glyur000670s00020744
Glyur000419s00025993	Glyur000020s00001804	Glyur000061s00006502	Glyur001582s00029511	Glyur000313s00016917	Glyur000988s00029117	Glyur000101s00010293		Glyur000516s00022258	Glyur000225s00014719	Glyur000297s00023380	Glyur000847s00024872
Glyur001582s00029513	Glyur000266s00012640	Glyur000042s00005058	Glyur000027s00001586	Glyur000260s00013539	Glyur003610s00041429	Glyur000127s00009135		Glyur000051s00003471	Glyur000009s00001373	Glyur004751s00041597	Glyur002256s00042739
Glyur000107s00007211	Glyur000261s00014351	Glyur000006s00001706	Glyur000333s00033016	Glyur001192s00036935	Glyur000019s00002147	Glyur000437s00025648		Glyur000558s00030262	Glyur000298s00025040	Glyur000604s00024574	Glyur000865s00029160
Glyur000088s00007688	Glyur000402s00033322	Glyur003087s00041287	Glyur000122s00010215	Glyur000520s00025567	Glyur000355s00013945	Glyur000417s00031381		Glyur000125s00010025	Glyur000043s00003781	Glyur000281s00018254	Glyur000384s00022277
Glyur000360s00014608	Glyur000380s00017144	Glyur001204s00024990	Glyur000066s00006252	Glyur002916s00046634	Glyur000625s00022692	Glyur000184s00008198		Glyur000004s00000501	Glyur000702s00024645	Glyur001618s00028950	Glyur000506s00021885
Glyur000026s00001866	Glyur000144s00012207	Glyur000030s00002342	Glyur000443s00016859	Glyur000152s00012714	Glyur001503s00028860	Glyur000008s00001267		Glyur000902s00028773	Glyur000057s00009018	Glyur000001s00000104	Glyur000179s00010673
Glyur000548s00021020	Glyur002275s00030374	Glyur001422s00031015	Glyur000258s00015248	Glyur000017s00002440	Glyur000569s00020992	Glyur000226s00010848		Glyur000021s00002730	Glyur000051s00003428	Glyur000157s00015849	Glyur000221s00012520
Glyur000207s00015909	Glyur000608s00025877	Glyur000050s00005724	Glyur000007s00002885	Glyur009330s00046162	Glyur000039s00004196	Glyur002611s00042330		Glyur000099s00014962	Glyur000070s00008072	Glyur000488s00030345	Glyur000066s00006211
Glyur001087s00023154	Glyur000905s00030404	Glyur000986s00028877	Glyur000084s00009501	Glyur000412s00023296	Glyur000002s00000210	Glyur000051s00003432		Glyur000567s00021952	Glyur000051s00003410	Glyur000157s00015835	Glyur001138s00028226
Glyur000455s00015987	Glyur000069s00004048	Glyur000961s00028336	Glyur000328s00018341	Glyur000120s00006066	Glyur000695s00020670	Glyur000439s00019014		Glyur001017s00031780	Glyur000770s00019680	Glyur001518s00034902	Glyur000183s00013056
Glyur000149s00009584	Glyur000115s00008242	Glyur000790s00021803	Glyur000081s00006735	Glyur000026s00001905	Glyur000125s00010049	Glyur000808s00032297		Glyur001384s00028576	Glyur000606s00017356	Glyur000059s00006316	Glyur000098s00008016
Glyur001916s00041246	Glyur001259s00024414	Glyur002039s00041968	Glyur000139s00009274	Glyur000176s00012097	Glyur000770s00019675	Glyur001163s00025222		Glyur001030s00028209	Glyur000663s00030875	Glyur001138s00028214	Glyur000301s00024495
Glyur000326s00025800	Glyur000178s00013227	Glyur000406s00019717	Glyur000042s00005049	Glyur000277s00017310	Glyur000035s00004995	Glyur000900s00031450		Glyur000058s00006130	Glyur000259s00016751	Glyur001429s00035080	Glyur001895s00033538
Glyur005325s00041434	Glyur000052s00005784	Glyur000085s00008864	Glyur000249s00015862	Glyur000078s00005449	Glyur002398s00034256	Glyur000467s00022329		Glyur004779s00045424	Glyur001839s00033724	Glyur000605s00024917	Glyur000028s00003495
Glyur000234s00015076	Glyur000316s00018282	Glyur000447s00016634	Glyur000143s00011185	Glyur002705s00034737	Glyur000005s00001094	Glyur001551s00039802		Glyur000418s00021348	Glyur000247s00015520	Glyur000103s00007420	Glyur000681s00027307
Glyur000129s00012455	Glyur000027s00001594	Glyur000439s00019020	Glyur000042s00005075	Glyur000001s00000193	Glyur000405s00021271	Glyur001406s00030099		Glyur000322s00020910	Glyur000325s00013512	Glyur000625s00022681	Glyur000561s00023437
Glyur000012s00000544	Glyur000172s00014875	Glyur000176s00012110	Glyur000028s00003527	Glyur000067s00006376	Glyur000339s00020809	Glyur000357s00018132		Glyur002851s00042079	Glyur000077s00006689	Glyur001533s00032756	Glyur001010s00032417
Glyur000523s00021975	Glyur000073s00007802	Glyur001445s00037294	Glyur000805s00021373	Glyur000009s00001485	Glyur000282s00015768	Glyur000096s00005931		Glyur000842s00023839	Glyur000079s00008899	Glyur000133s00010353	Glyur000293s00015226
Glyur000248s00011301	Glyur001618s00028950	Glyur000100s00008354	Glyur000215s00017030	Glyur000125s00010037	Glyur000117s00007667	Glyur000114s00010459		Glyur000127s00009140	Glyur001072s00031298	Glyur000045s00009965	Glyur000279s00013258
Glyur000015s00000859	Glyur000228s00011900	Glyur000124s00011944	Glyur000423s00024435	Glyur001316s00033465	Glyur000119s00012155	Glyur000004s00000425		Glyur002455s00031746	Glyur000277s00017307	Glyur000528s00024894	Glyur000864s00030253
Glyur000015s00000802	Glyur000059s00006277	Glyur000704s00022932	Glyur000091s00010506	Glyur000570s00022981	Glyur002454s00039734	Glyur000596s00021318		Glyur000036s00004640	Glyur000002s00000344	Glyur000314s00018013	Glyur000503s00017774
Glyur000529s00019341	Glyur000107s00007257	Glyur001572s00035823	Glyur000065s00004285	Glyur001259s00024418	Glyur000068s00006807	Glyur000563s00023598		Glyur000079s00008952	Glyur000194s00016349	Glyur000788s00032588	Glyur003598s00040474
Glyur000247s00015487	Glyur000002s00000227	Glyur000068s00006855	Glyur000336s00018093	Glyur000027s00001521	Glyur000037s00002664	Glyur000916s00027859		Glyur000012s00000593	Glyur000099s00014943	Glyur000281s00018231	Glyur000399s00017828
Glyur000150s00014579	Glyur000038s00004511	Glyur000114s00010457	Glyur000578s00020996	Glyur000366s00019217	Glyur000894s00023638	Glyur000021s00002692		Glyur000006s00001623	Glyur000230s00016887	Glyur000190s00015737	Glyur002161s00032827
Glyur000454s00019927	Glyur001955s00042261	Glyur000680s00022883	Glyur001776s00029318	Glyur000223s00013822	Glyur000248s00011327	Glyur000194s00016345		Glyur000768s00019886	Glyur000497s00020198	Glyur006653s00046288	Glyur000026s00001878
Glyur000020s00001800	Glyur000781s00024265	Glyur000142s00009126	Glyur000008s00001275	Glyur000139s00009276	Glyur000415s00025771	Glyur000128s00010779		Glyur000020s00001744	Glyur000429s00022710	Glyur001767s00042095	Glyur000066s00006245
Glyur000480s00023797	Glyur001064s00029626	Glyur000145s00010118	Glyur000177s00010919	Glyur001087s00023154	Glyur001316s00033463	Glyur000003s00001130		Glyur002955s00037989	Glyur000907s00031045	Glyur000270s00013297	Glyur003374s00046481
Glyur000750s00031901	Glyur001200s00029486	Glyur000239s00017890	Glyur000042s00005088	Glyur000726s00027886	Glyur000030s00002359	Glyur000038s00004495		Glyur000085s00008842	Glyur000037s00002663	Glyur001034s00029006	Glyur000122s00010203
Glyur000086s00011549	Glyur000468s00019634	Glyur000004s00000398	Glyur001743s00036434	Glyur000082s00007583	Glyur000872s00034605	Glyur000167s00012265		Glyur000019s00002167	Glyur007040s00047147	Glyur000456s00017912	Glyur001820s00032857
Glyur001244s00034322	Glyur000388s00027971	Glyur000281s00018257	Glyur001919s00031509	Glyur000983s00021688	Glyur000622s00032618	Glyur003982s00042413		Glyur000364s00018053	Glyur010136s00047072	Glyur000959s00024500	Glyur000015s00000812
Glyur000126s00013661	Glyur000030s00002328	Glyur001303s00026798	Glyur000194s00016338	Glyur000058s00006179	Glyur001963s00029201	Glyur000015s00000778		Glyur000194s00016331	Glyur002401s00033804	Glyur000495s00023453	Glyur000386s00015340
Glyur000042s00005098	Glyur000258s00015279	Glyur002609s00041418	Glyur000004s00000439	Glyur000142s00009129	Glyur000134s00009752	Glyur000421s00024803		Glyur000288s00019860	Glyur000010s00000933	Glyur000179s00010679	Glyur000133s00010394
Glyur000095s00007034	Glyur000359s00016703	Glyur000213s00016085	Glyur000164s00014478	Glyur000694s00023244	Glyur000005s00001005	Glyur001359s00026912		Glyur000764s00026026	Glyur000289s00018701	Glyur001400s00040722	Glyur009036s00045719
Glyur000080s00008704	Glyur000896s00028928	Glyur000717s00025317	Glyur000202s00015399	Glyur000691s00031263	Glyur000107s00007217	Glyur000018s00003737		Glyur000095s00007031	Glyur000006s00001621	Glyur001900s00037696	Glyur000156s00012003
Glyur000012s00000516	Glyur000743s00019286	Glyur000405s00021254	Glyur000680s00022881	Glyur000234s00015076	Glyur000289s00018722	Glyur000077s00006714		Glyur000016s00003000	Glyur000204s00012408	Glyur000122s00010201	Glyur000014s00002484
Glyur000143s00011222	Glyur000200s00011180	Glyur000133s00010376	Glyur001416s00028541	Glyur000135s00007323	Glyur000359s00016710	Glyur000243s00013122		Glyur000013s00003225	Glyur001283s00033516	Glyur000257s00022036	Glyur000234s00015075
Glyur000374s00017951	Glyur000286s00016503	Glyur000163s00011104	Glyur000614s00017197	Glyur000248s00011301	Glyur000017s00002410	Glyur000136s00007910		Glyur000051s00003455	Glyur008750s00047747	Glyur010278s00047507	Glyur000027s00001583
Glyur000239s00017884	Glyur000761s00025811	Glyur000059s00006284	Glyur000210s00014430	Glyur001710s00038181	Glyur000602s00018904	Glyur000006s00001677		Glyur000753s00021293	Glyur000029s00003670	Glyur000339s00020817	Glyur000192s00009361
Glyur000258s00015280	Glyur000143s00011218	Glyur000211s00017638	Glyur004671s00040320	Glyur000060s00004758	Glyur000127s00009138	Glyur000698s00016577		Glyur000053s00006466	Glyur000011s00000680	Glyur000674s00021150	Glyur000230s00016881
Glyur000783s00023125	Glyur000755s00017985	Glyur000753s00021276	Glyur000162s00009923	Glyur001984s00039988	Glyur000593s00016423	Glyur001780s00035664		Glyur000964s00027941	Glyur000062s00005459	Glyur000003s00001250	Glyur000746s00026706
Glyur000007s00002871	Glyur000049s00003107	Glyur000180s00014076	Glyur000048s00002204	Glyur000150s00014579	Glyur001476s00032134	Glyur000687s00031810		Glyur000620s00017796	Glyur000120s00006050	Glyur000026s00001949	Glyur000004s00000404
Glyur001059s00033842	Glyur000190s00015737	Glyur000178s00013223	Glyur000078s00005429	Glyur000454s00019927	Glyur000157s00015846	Glyur000237s00014395		Glyur000074s00005523	Glyur000705s00027461	Glyur000025s00003378	Glyur000270s00013279
Glyur000118s00009660	Glyur000783s00023117	Glyur000575s00024821	Glyur001277s00024293	Glyur001579s00038557	Glyur000403s00026489	Glyur000021s00002736		Glyur000067s00006344	Glyur001243s00035881	Glyur000199s00018224	Glyur001096s00036247
Glyur000029s00003630	Glyur000235s00019554	Glyur000620s00017795	Glyur001536s00030539	Glyur000314s00018027	Glyur002921s00040292	Glyur000721s00027409		Glyur003706s00040905	Glyur000034s00002918	Glyur000130s00006909	Glyur000601s00025449
Glyur001316s00033462	Glyur000051s00003385	Glyur000152s00012722	Glyur007612s00041744	Glyur000604s00024567	Glyur000001s00000062	Glyur000237s00014389		Glyur000694s00023258	Glyur000001s00000202	Glyur000412s00023287	Glyur000115s00008278
Glyur000585s00027750	Glyur000069s00004086	Glyur003868s00039714	Glyur000177s00010899	Glyur005560s00042572	Glyur000323s00028431	Glyur001333s00028410		Glyur000783s00023120	Glyur001298s00033400	Glyur000740s00028701	Glyur000008s00001302
Glyur000081s00006776	Glyur000170s00011014	Glyur001386s00028381	Glyur000920s00028993	Glyur000446s00029758	Glyur000537s00024615	Glyur003644s00040093		Glyur000120s00006113	Glyur000049s00003117	Glyur001227s00038491	Glyur000959s00024506
Glyur000065s00004262	Glyur000931s00028715	Glyur000170s00011009	Glyur000146s00016285	Glyur001384s00028573	Glyur000180s00014071	Glyur000172s00014910		Glyur000009s00001389	Glyur000005s00001116	Glyur001018s00028933	Glyur003550s00041310
Glyur000359s00016711	Glyur000179s00010677	Glyur000664s00026057	Glyur000335s00017454	Glyur000117s00007623	Glyur000087s00008547	Glyur000437s00025651		Glyur006631s00043313	Glyur000001s00000116	Glyur000036s00004638	Glyur000927s00024242
Glyur000002s00000282	Glyur001041s00027458	Glyur000228s00011914	Glyur000844s00023283	Glyur000750s00031901	Glyur000561s00023442	Glyur000690s00025182		Glyur000009s00001373	Glyur000001s00000007	Glyur003000s00038024	Glyur000390s00023100
Glyur000215s00017010	Glyur000433s00026970	Glyur000106s00011745	Glyur000209s00013447	Glyur000158s00011367	Glyur001375s00028614	Glyur000350s00020080		Glyur002180s00044845	Glyur000330s00019505	Glyur007820s00045750	Glyur002333s00041518
Glyur000099s00014954	Glyur000095s00007073	Glyur000294s00011857	Glyur003554s00042579	Glyur000086s00011549	Glyur000647s00023054	Glyur002648s00038868		Glyur000176s00012132	Glyur000030s00002306	Glyur001537s00028901	Glyur002221s00037513
Glyur002663s00046648	Glyur000011s00000672	Glyur000335s00017461	Glyur000192s00009325	Glyur001244s00034322	Glyur004980s00044771	Glyur000123s00008418		Glyur001105s00029443	Glyur000181s00013073	Glyur001601s00027176	Glyur000104s00006035
Glyur000379s00015029	Glyur000056s00004136	Glyur000851s00032125	Glyur000563s00023586	Glyur000126s00013661	Glyur000079s00008913	Glyur000272s00017866		Glyur000051s00003428	Glyur000014s00002488	Glyur000514s00017569	Glyur000939s00023559
Glyur000905s00030411	Glyur000135s00007319	Glyur000513s00025387	Glyur000320s00014311	Glyur000042s00005098	Glyur001053s00027294	Glyur000179s00010678		Glyur000675s00024222	Glyur004308s00045432	Glyur000340s00024368	Glyur000514s00017572
Glyur000313s00016922	Glyur001463s00032090	Glyur003534s00041741	Glyur003157s00042085	Glyur000480s00023782	Glyur000463s00026769	Glyur000316s00018271		Glyur001593s00034417	Glyur000405s00021268	Glyur000019s00002111	Glyur000121s00009693
Glyur000320s00014322	Glyur001184s00030525	Glyur000942s00027143	Glyur000015s00000817	Glyur000959s00024517	Glyur000980s00032520	Glyur000082s00007591		Glyur000663s00030875	Glyur000036s00004662	Glyur000211s00017630	Glyur000581s00027351
Glyur000158s00011370	Glyur000498s00016161	Glyur000464s00022415	Glyur000270s00013282	Glyur000140s00011443	Glyur002129s00040597	Glyur000158s00011356		Glyur002253s00044264	Glyur000150s00014591	Glyur000598s00025088	Glyur000008s00001277
Glyur000001s00000138	Glyur001034s00029014	Glyur000193s00013975	Glyur000091s00010518	Glyur000963s00023039	Glyur001814s00036629	Glyur000272s00017837		Glyur000164s00014488	Glyur000043s00003827	Glyur001495s00036177	Glyur000643s00026937
Glyur000021s00002686	Glyur004941s00042208	Glyur000037s00002591	Glyur000961s00028332	Glyur000979s00026382	Glyur000737s00020110	Glyur000094s00007859		Glyur000325s00013512	Glyur002204s00040640	Glyur000025s00003309	Glyur002494s00040700
Glyur000934s00021582	Glyur002022s00030449	Glyur000004s00000497	Glyur003468s00039124	Glyur009919s00045720	Glyur000129s00012476	Glyur005093s00044260		Glyur000095s00007054	Glyur000263s00013597	Glyur000025s00003307	Glyur000276s00017159
Glyur000004s00000376	Glyur000048s00002216	Glyur002911s00030687	Glyur000550s00021758	Glyur000113s00009433	Glyur000036s00004678	Glyur000743s00019283		Glyur002184s00035331	Glyur000201s00012376	Glyur000773s00021471	Glyur000110s00011765
Glyur000504s00018083	Glyur003473s00042321	Glyur000068s00006822	Glyur000529s00019344	Glyur000529s00019345	Glyur002460s00040264	Glyur000038s00004450		Glyur000042s00005105	Glyur000910s00020578	Glyur002081s00034183	Glyur000189s00009598
Glyur000094s00007883	Glyur000195s00012858	Glyur001233s00029981	Glyur000121s00009697	Glyur000175s00012028	Glyur000025s00003313	Glyur002184s00035330		Glyur000079s00008899	Glyur000016s00003066	Glyur000561s00023429	Glyur000416s00028504
Glyur000115s00008262	Glyur000155s00012791	Glyur000194s00016329	Glyur000230s00016872	Glyur000051s00003387	Glyur004239s00043005	Glyur001016s00027700		Glyur000451s00016534	Glyur000135s00007287	Glyur001450s00044732	Glyur000112s00012328
Glyur001818s00030080	Glyur000179s00010708	Glyur001531s00034061	Glyur000166s00010572	Glyur000051s00003405	Glyur000016s00003041	Glyur000719s00020085		Glyur000277s00017307	Glyur000248s00011300	Glyur000263s00013571	Glyur000070s00008040
Glyur000280s00015701	Glyur000294s00011868	Glyur001266s00035003	Glyur000163s00011125	Glyur000783s00023125	Glyur000359s00016727	Glyur001735s00030576		Glyur000011s00000645	Glyur000169s00018349	Glyur000565s00025204	Glyur000897s00031606
Glyur000452s00029828	Glyur000002s00000214	Glyur000509s00016415	Glyur000240s00016379	Glyur001103s00034497	Glyur000022s00001984	Glyur000050s00005714		Glyur000241s00022762	Glyur002202s00037347	Glyur000088s00007707	Glyur001889s00039826
Glyur000137s00013352	Glyur000805s00021363	Glyur000070s00008065	Glyur000384s00022273	Glyur000714s00022864	Glyur000016s00003069	Glyur000013s00003223		Glyur000450s00024059	Glyur000786s00023860	Glyur000815s00035014	Glyur001331s00031405
Glyur000545s00023407	Glyur000226s00010834	Glyur000394s00031619	Glyur001325s00032744	Glyur001059s00033842	Glyur000694s00023251	Glyur000142s00009113		Glyur001098s00036641	Glyur000247s00015486	Glyur000129s00012454	Glyur000672s00022922
Glyur001947s00035938	Glyur000226s00010842	Glyur000080s00008702	Glyur001528s00028658	Glyur000003s00001207	Glyur000048s00002276	Glyur001639s00029612		Glyur000282s00015775	Glyur002188s00037688	Glyur000169s00018365	Glyur007403s00047386
Glyur000102s00010955	Glyur001163s00025228	Glyur000125s00010009	Glyur000610s00022574	Glyur001789s00033168	Glyur000197s00010073	Glyur000698s00016587		Glyur000194s00016349	Glyur000577s00027230	Glyur000014s00002534	Glyur000041s00007110
Glyur000258s00015252	Glyur000020s00001765	Glyur000466s00022908	Glyur003631s00040654	Glyur000115s00008220	Glyur000088s00007720	Glyur001303s00026791		Glyur000099s00014953	Glyur000184s00008198	Glyur000494s00017415	Glyur001887s00036743
Glyur001163s00025224	Glyur000119s00012151	Glyur000002s00000301	Glyur000842s00023837	Glyur000005s00001038	Glyur000939s00023544	Glyur000512s00017075		Glyur000099s00014943	Glyur000808s00032297	Glyur001912s00034133	Glyur005352s00044199
Glyur001200s00029484	Glyur000029s00003607	Glyur002538s00029058	Glyur000947s00021177	Glyur000011s00000709	Glyur000057s00008961	Glyur000519s00019087		Glyur000497s00020198	Glyur000214s00016035	Glyur000798s00031096	Glyur000771s00029724
Glyur000001s00000180	Glyur000755s00017995	Glyur000088s00007691	Glyur000445s00020017	Glyur000592s00020585	Glyur000012s00000529	Glyur001303s00026785		Glyur000067s00006388	Glyur000309s00018412	Glyur000979s00026391	Glyur001092s00028396
Glyur000670s00020749	Glyur000062s00005482	Glyur000164s00014502	Glyur005312s00043198	Glyur000359s00016705	Glyur000047s00003992	Glyur000691s00031274		Glyur000432s00027006	Glyur000194s00016338	Glyur000540s00023685	Glyur000422s00020648
Glyur002293s00025514	Glyur000544s00017425	Glyur000002s00000329	Glyur000198s00008762	Glyur000065s00004262	Glyur000437s00025653	Glyur001243s00035887		Glyur000037s00002663	Glyur000097s00008324	Glyur000515s00023231	Glyur000095s00007026
Glyur000020s00001804	Glyur000349s00021108	Glyur000241s00022765	Glyur000742s00025077	Glyur001808s00027716	Glyur000876s00020505	Glyur000180s00014051		Glyur000002s00000248	Glyur003833s00037808	Glyur000111s00011034	Glyur000851s00032131
Glyur000261s00014351	Glyur001222s00036445	Glyur000706s00025003	Glyur000158s00011360	Glyur000359s00016711	Glyur000752s00022799	Glyur003764s00041078		Glyur000320s00014327	Glyur000074s00005517	Glyur000724s00029522	Glyur000272s00017864
Glyur000380s00017144	Glyur008277s00044033	Glyur000057s00009020	Glyur001675s00036200	Glyur000002s00000282	Glyur000048s00002226	Glyur000566s00023615		Glyur002401s00033804	Glyur000824s00026000	Glyur000699s00025418	Glyur000224s00017370
Glyur000144s00012207	Glyur000175s00012062	Glyur000998s00022999	Glyur000877s00023932	Glyur002485s00039687	Glyur000064s00005597	Glyur000092s00007518		Glyur001000s00030121	Glyur000132s00015964	Glyur000092s00007513	Glyur000288s00019883
Glyur000620s00017794	Glyur000757s00023974	Glyur000248s00011309	Glyur000356s00026070	Glyur000083s00006976	Glyur006038s00040969	Glyur000134s00009765		Glyur001316s00033464	Glyur000026s00001945	Glyur000093s00009387	Glyur000134s00009780
Glyur000159s00010249	Glyur000062s00005460	Glyur000077s00006723	Glyur000019s00002186	Glyur000088s00007725	Glyur000053s00006476	Glyur000009s00001396		Glyur000087s00008551	Glyur005223s00044641	Glyur001658s00045059	Glyur002103s00033480
Glyur002275s00030374	Glyur000001s00000129	Glyur002863s00041186	Glyur000158s00011358	Glyur003225s00041286	Glyur000849s00021623	Glyur001098s00036643		Glyur000244s00014803	Glyur000420s00021423	Glyur001173s00032971	Glyur000555s00023336
Glyur000608s00025877	Glyur000207s00015908	Glyur000025s00003350	Glyur001560s00035048	Glyur003273s00038202	Glyur000004s00000463	Glyur000191s00015618		Glyur000139s00009288	Glyur004671s00040320	Glyur000686s00030156	Glyur003419s00039752
Glyur000069s00004048	Glyur004677s00038574	Glyur001789s00033169	Glyur000219s00011592	Glyur000379s00015029	Glyur000259s00016750	Glyur000041s00007117		Glyur002166s00038153	Glyur004225s00044517	Glyur000036s00004636	Glyur000055s00004540
Glyur000115s00008242	Glyur000060s00004715	Glyur000353s00015538	Glyur000024s00006637	Glyur001031s00033528	Glyur000942s00027137	Glyur000085s00008840		Glyur000933s00028082	Glyur004334s00044791	Glyur000252s00012665	Glyur004729s00043785
Glyur000316s00018282	Glyur001974s00028593	Glyur000316s00018273	Glyur000095s00007023	Glyur000038s00004445	Glyur000214s00016034	Glyur000999s00024094		Glyur000032s00003871	Glyur000046s00004849	Glyur002919s00046292	Glyur000167s00012277
Glyur000191s00015641	Glyur000137s00013316	Glyur000266s00012624	Glyur001935s00034600	Glyur000905s00030411	Glyur000069s00004049	Glyur000213s00016099		Glyur000574s00030977	Glyur000038s00004495	Glyur001502s00031887	Glyur001425s00026819
Glyur000172s00014875	Glyur002135s00038899	Glyur000002s00000283	Glyur000016s00003082	Glyur000006s00001650	Glyur000192s00009322	Glyur000005s00001037		Glyur000301s00024497	Glyur003982s00042413	Glyur001086s00029539	Glyur001680s00029822
Glyur000228s00011900	Glyur000109s00010645	Glyur000003s00001174	Glyur001905s00036193	Glyur000320s00014322	Glyur000083s00006959	Glyur000027s00001555		Glyur000597s00020317	Glyur000015s00000778	Glyur000004s00000484	Glyur001250s00032711
Glyur000059s00006277	Glyur000018s00003754	Glyur000812s00033043	Glyur002128s00036882	Glyur000057s00008996	Glyur004546s00040115	Glyur000043s00003818		Glyur000035s00005016	Glyur000421s00024803	Glyur000010s00000913	Glyur002334s00036085
Glyur000260s00013543	Glyur001750s00036521	Glyur000436s00018459	Glyur000663s00030870	Glyur000934s00021582	Glyur000751s00027024	Glyur000360s00014617		Glyur000455s00015986	Glyur000256s00016239	Glyur004060s00046131	Glyur003168s00045005
Glyur000038s00004511	Glyur000258s00015273	Glyur000302s00029249	Glyur000061s00006532	Glyur000247s00015518	Glyur009152s00045171	Glyur000123s00008405		Glyur000705s00027461	Glyur000128s00010793	Glyur000714s00022860	Glyur001508s00031908
Glyur002170s00033269	Glyur000749s00022606	Glyur000098s00007981	Glyur001137s00022781	Glyur000058s00006177	Glyur000125s00010040	Glyur000025s00003363		Glyur000046s00004795	Glyur001359s00026912	Glyur000075s00007200	Glyur000259s00016747
Glyur001955s00042261	Glyur000252s00012651	Glyur000003s00001243	Glyur000060s00004779	Glyur000015s00000868	Glyur000064s00005660	Glyur000020s00001819		Glyur001243s00035881	Glyur000013s00003275	Glyur000051s00003417	Glyur000226s00010819
Glyur000085s00008867	Glyur000468s00019640	Glyur000159s00010271	Glyur000571s00026038	Glyur000967s00032382	Glyur000054s00005354	Glyur002451s00039914		Glyur000152s00012734	Glyur000077s00006714	Glyur001319s00033788	Glyur000099s00014937
Glyur001064s00029626	Glyur000195s00012835	Glyur000360s00014603	Glyur003142s00040822	Glyur000620s00017785	Glyur001073s00034671	Glyur000330s00019508		Glyur000227s00015127	Glyur000049s00003174	Glyur000011s00000705	Glyur000099s00014927
Glyur000197s00010057	Glyur000117s00007637	Glyur000024s00006580	Glyur001093s00031278	Glyur000063s00005837	Glyur001728s00037473	Glyur000880s00024786		Glyur000149s00009585	Glyur003554s00042579	Glyur000004s00000507	Glyur000061s00006565
Glyur001200s00029486	Glyur000057s00008965	Glyur001804s00033603	Glyur001009s00021084	Glyur000115s00008262	Glyur000532s00020771	Glyur001422s00031014		Glyur001361s00032684	Glyur000080s00008666	Glyur008322s00046198	Glyur000128s00010795
Glyur000468s00019634	Glyur000151s00010751	Glyur000114s00010497	Glyur000189s00009619	Glyur000939s00023545	Glyur000129s00012474	Glyur000533s00015037		Glyur000044s00005165	Glyur000136s00007910	Glyur000555s00023346	Glyur007933s00045729
Glyur000388s00027971	Glyur000058s00006153	Glyur000158s00011371	Glyur000615s00024001	Glyur001818s00030080	Glyur000773s00021466	Glyur000397s00020484		Glyur000237s00014419	Glyur000184s00008208	Glyur001015s00035865	Glyur001944s00035546
Glyur000258s00015279	Glyur000798s00031096	Glyur000378s00022525	Glyur000179s00010702	Glyur000042s00005078	Glyur000130s00006927	Glyur001155s00025130		Glyur000015s00000795	Glyur000288s00019859	Glyur001184s00030527	Glyur000516s00022258
Glyur000338s00015558	Glyur000540s00023670	Glyur000057s00008997	Glyur000097s00008316	Glyur000274s00012536	Glyur000250s00014093	Glyur000035s00005012		Glyur000469s00029353	Glyur000578s00021013	Glyur000165s00008469	Glyur000061s00006570
Glyur000896s00028928	Glyur000989s00020259	Glyur000068s00006865	Glyur001070s00024975	Glyur002752s00035573	Glyur003762s00039162	Glyur000044s00005173		Glyur001314s00034323	Glyur001176s00030753	Glyur001499s00040544	Glyur000125s00010025
Glyur000743s00019286	Glyur002959s00043117	Glyur000238s00016790	Glyur000263s00013580	Glyur000258s00015252	Glyur000994s00025827	Glyur001232s00031531		Glyur000109s00010637	Glyur001780s00035664	Glyur000152s00012718	Glyur000028s00003552
Glyur000200s00011180	Glyur000110s00011791	Glyur000705s00027465	Glyur000432s00027003	Glyur000118s00009677	Glyur000981s00037081	Glyur000252s00012663		Glyur000138s00011664	Glyur000372s00017116	Glyur000136s00007945	Glyur000209s00013455
Glyur000362s00017670	Glyur000064s00005659	Glyur000516s00022256	Glyur000017s00002412	Glyur000529s00019340	Glyur001105s00029433	Glyur000074s00005569		Glyur000329s00019843	Glyur000056s00004100	Glyur001366s00034401	Glyur006928s00046307
Glyur000306s00014013	Glyur002377s00035580	Glyur000618s00030216	Glyur000247s00015522	Glyur000116s00009227	Glyur000324s00015442	Glyur000015s00000787		Glyur000295s00015284	Glyur000155s00012790	Glyur000058s00006132	Glyur004426s00044519
Glyur000286s00016503	Glyur000160s00019150	Glyur001088s00027869	Glyur000108s00010447	Glyur000300s00017255	Glyur001242s00026119	Glyur001419s00035729		Glyur001792s00038936	Glyur000721s00027409	Glyur001563s00032833	Glyur000269s00013912
Glyur000677s00026183	Glyur000514s00017574	Glyur000130s00006882	Glyur000164s00014507	Glyur000082s00007605	Glyur004682s00041169	Glyur000001s00000001		Glyur000167s00012269	Glyur000060s00004755	Glyur000086s00011534	Glyur000004s00000501
Glyur000004s00000451	Glyur000295s00015311	Glyur000078s00005363	Glyur000047s00003955	Glyur001876s00033004	Glyur000865s00029159	Glyur000443s00016857		Glyur000007s00002885	Glyur000141s00009834	Glyur000573s00021779	Glyur000136s00007912
Glyur000151s00010754	Glyur001016s00027707	Glyur001840s00036323	Glyur000213s00016103	Glyur000027s00001531	Glyur000193s00013964	Glyur000005s00001071		Glyur000805s00021382	Glyur000509s00016397	Glyur000353s00015524	Glyur000044s00005211
Glyur000051s00003408	Glyur000182s00014522	Glyur000370s00022670	Glyur004013s00044843	Glyur002293s00025514	Glyur000219s00011564	Glyur000694s00023249		Glyur005506s00046419	Glyur002051s00038333	Glyur000635s00022459	Glyur000902s00028773
Glyur000755s00017985	Glyur000119s00012156	Glyur000513s00025379	Glyur000014s00002550	Glyur000266s00012640	Glyur000167s00012289	Glyur000989s00020264		Glyur001081s00024620	Glyur000726s00027882	Glyur000093s00009377	Glyur000054s00005317
Glyur000235s00019554	Glyur003255s00040876	Glyur001118s00030854	Glyur000041s00007117	Glyur000340s00024364	Glyur000925s00020291	Glyur001254s00028554		Glyur000220s00014779	Glyur000384s00022273	Glyur000225s00014725	Glyur000661s00022614
Glyur000069s00004086	Glyur000195s00012868	Glyur000118s00009676	Glyur000232s00013751	Glyur000402s00033322	Glyur000314s00018006	Glyur000841s00026251		Glyur000648s00033134	Glyur000108s00010427	Glyur000381s00016115	Glyur000060s00004753
Glyur000270s00013299	Glyur000040s00007373	Glyur000100s00008365	Glyur000213s00016099	Glyur000699s00025409	Glyur000191s00015615	Glyur001278s00025624		Glyur000300s00017250	Glyur000445s00020017	Glyur000032s00003890	Glyur000383s00019453
Glyur000170s00011014	Glyur001220s00034101	Glyur000129s00012444	Glyur000035s00005011	Glyur000905s00030404	Glyur000140s00011447	Glyur000764s00026030		Glyur000432s00027018	Glyur002627s00044990	Glyur000232s00013768	Glyur002611s00042328
Glyur000386s00015316	Glyur000107s00007230	Glyur001621s00038619	Glyur000073s00007819	Glyur000027s00001532	Glyur000192s00009357	Glyur000005s00001104		Glyur001960s00034843	Glyur002298s00031153	Glyur000019s00002152	Glyur002055s00039240
Glyur000931s00028715	Glyur001696s00038372	Glyur000660s00025405	Glyur004034s00034233	Glyur000115s00008242	Glyur000383s00019455	Glyur000061s00006502		Glyur001643s00028423	Glyur000157s00015833	Glyur001806s00029952	Glyur000389s00028191
Glyur000179s00010677	Glyur000017s00002423	Glyur000236s00014254	Glyur000087s00008553	Glyur000026s00001875	Glyur003541s00037730	Glyur000846s00019243		Glyur000309s00018411	Glyur000178s00013197	Glyur002362s00039700	Glyur000015s00000749
Glyur001041s00027458	Glyur001637s00043813	Glyur000274s00012537	Glyur000797s00025498	Glyur000129s00012464	Glyur000658s00024846	Glyur000052s00005808		Glyur000090s00011426	Glyur000379s00014995	Glyur000200s00011172	Glyur000027s00001562
Glyur000723s00020875	Glyur000011s00000670	Glyur000232s00013753	Glyur000207s00015918	Glyur000500s00018154	Glyur000573s00021769	Glyur006204s00044799		Glyur000003s00001209	Glyur000038s00004450	Glyur000819s00036703	Glyur002491s00037478
Glyur000011s00000707	Glyur000413s00015482	Glyur000465s00024379	Glyur000138s00011669	Glyur002289s00037633	Glyur000085s00008857	Glyur001056s00029278		Glyur000330s00019510	Glyur002023s00037747	Glyur000077s00006671	Glyur000058s00006130
Glyur001734s00030849	Glyur000039s00004256	Glyur002392s00037543	Glyur000790s00021797	Glyur000218s00011607	Glyur002521s00040799	Glyur004029s00044502		Glyur000207s00015891	Glyur000764s00026024	Glyur000062s00005484	Glyur004779s00045424
Glyur000433s00026970	Glyur000073s00007781	Glyur000047s00003982	Glyur000748s00025518	Glyur000027s00001594	Glyur000251s00019380	Glyur000034s00002937		Glyur000149s00009558	Glyur001735s00030576	Glyur000643s00026932	Glyur000418s00021348
Glyur000095s00007073	Glyur000904s00024076	Glyur000577s00027234	Glyur001804s00033611	Glyur000015s00000741	Glyur002099s00030885	Glyur000614s00017192		Glyur000678s00024763	Glyur000050s00005714	Glyur000775s00025733	Glyur000322s00020910
Glyur000135s00007319	Glyur000003s00001224	Glyur002589s00034653	Glyur000396s00032769	Glyur000191s00015641	Glyur001663s00027484	Glyur000439s00019018		Glyur000662s00023495	Glyur000489s00017502	Glyur001146s00038073	Glyur000098s00007986
Glyur001463s00032090	Glyur000658s00024842	Glyur000614s00017190	Glyur002540s00038281	Glyur000121s00009691	Glyur001288s00028003	Glyur000106s00011717		Glyur000117s00007619	Glyur000016s00003082	Glyur000122s00010197	Glyur002551s00039356
Glyur000838s00028051	Glyur000510s00021553	Glyur000732s00027536	Glyur001099s00027736	Glyur000155s00012798	Glyur000404s00017739	Glyur001910s00038787		Glyur000466s00022897	Glyur000235s00019561	Glyur000308s00025274	Glyur000542s00017559
Glyur000611s00026444	Glyur000624s00026887	Glyur001170s00029947	Glyur000880s00024786	Glyur000172s00014875	Glyur000126s00013646	Glyur000020s00001835		Glyur000247s00015486	Glyur001639s00029612	Glyur000116s00009234	Glyur000206s00012572
Glyur000647s00023066	Glyur000439s00019022	Glyur000533s00015035	Glyur000726s00027895	Glyur000214s00016004	Glyur000697s00030027	Glyur000447s00016634		Glyur000578s00020996	Glyur001213s00027159	Glyur000018s00003696	Glyur000035s00005000
Glyur001034s00029014	Glyur001337s00036091	Glyur000510s00021549	Glyur000037s00002624	Glyur000295s00015310	Glyur001385s00038502	Glyur000176s00012110		Glyur000692s00016562	Glyur000648s00033136	Glyur000045s00009978	Glyur001386s00028373
Glyur004941s00042208	Glyur000062s00005488	Glyur002064s00038946	Glyur000010s00000970	Glyur000186s00009867	Glyur000269s00013897	Glyur000037s00002640		Glyur000101s00010293	Glyur000911s00029408	Glyur003286s00036160	Glyur000370s00022656
Glyur002022s00030449	Glyur002438s00041139	Glyur000066s00006204	Glyur000004s00000375	Glyur000228s00011900	Glyur000067s00006390	Glyur000916s00027857		Glyur000193s00013970	Glyur000519s00019087	Glyur000183s00013026	Glyur000842s00023839
Glyur000048s00002216	Glyur000947s00021198	Glyur000141s00009840	Glyur001361s00032686	Glyur000059s00006277	Glyur000544s00017429	Glyur000204s00012407		Glyur000044s00005206	Glyur000104s00005990	Glyur000236s00014235	Glyur000862s00041450
Glyur003473s00042321	Glyur002828s00039809	Glyur000023s00004910	Glyur001234s00026346	Glyur000107s00007257	Glyur000480s00023781	Glyur000183s00013059		Glyur000513s00025370	Glyur000513s00025368	Glyur007705s00047480	Glyur001083s00026394
Glyur000195s00012858	Glyur000100s00008363	Glyur000928s00033576	Glyur001426s00029333	Glyur000002s00000227	Glyur000600s00022491	Glyur001379s00029164		Glyur000184s00008198	Glyur000969s00032267	Glyur000009s00001443	Glyur000139s00009287
Glyur000978s00031819	Glyur000019s00002155	Glyur001137s00022774	Glyur000089s00008799	Glyur002170s00033269	Glyur000696s00018520	Glyur000301s00024482		Glyur000008s00001267	Glyur001093s00031278	Glyur002135s00038897	Glyur001099s00027729
Glyur000044s00005138	Glyur000697s00030033	Glyur000088s00007718	Glyur000146s00016307	Glyur001955s00042261	Glyur000090s00011391	Glyur000101s00010328		Glyur000226s00010848	Glyur005723s00044879	Glyur000138s00011695	Glyur000082s00007593
Glyur000155s00012791	Glyur000295s00015292	Glyur002213s00037358	Glyur000354s00015185	Glyur000781s00024265	Glyur000770s00019667	Glyur000182s00014548		Glyur000913s00026135	Glyur000312s00021983	Glyur000426s00022743	Glyur001105s00029434
Glyur000294s00011868	Glyur000961s00028329	Glyur000056s00004107	Glyur000443s00016857	Glyur002186s00035495	Glyur000741s00030651	Glyur005491s00045600		Glyur002611s00042330	Glyur000399s00017832	Glyur000588s00020460	Glyur000431s00018652
Glyur000002s00000214	Glyur000075s00007150	Glyur000460s00029335	Glyur000117s00007626	Glyur002461s00044724	Glyur001895s00033540	Glyur000626s00022210		Glyur000293s00015215	Glyur000017s00002412	Glyur002305s00040659	Glyur002942s00044114
Glyur000805s00021363	Glyur000026s00001906	Glyur000080s00008689	Glyur000145s00010164	Glyur000068s00006826	Glyur000149s00009543	Glyur000134s00009751		Glyur000439s00019014	Glyur001325s00032740	Glyur001166s00031657	Glyur000154s00013396
Glyur000032s00003896	Glyur006375s00045155	Glyur000037s00002613	Glyur000612s00034939	Glyur001064s00029626	Glyur000091s00010516	Glyur000893s00030779		Glyur001163s00025222	Glyur000108s00010447	Glyur000217s00014848	Glyur000012s00000593
Glyur000063s00005835	Glyur000060s00004780	Glyur000688s00027125	Glyur001738s00030226	Glyur001200s00029486	Glyur000747s00029089	Glyur000133s00010376		Glyur000096s00005931	Glyur000132s00015932	Glyur001163s00025207	Glyur000006s00001623
Glyur002083s00039560	Glyur000056s00004169	Glyur000605s00024921	Glyur001036s00023779	Glyur000468s00019634	Glyur000925s00020312	Glyur000163s00011104		Glyur000036s00004630	Glyur000265s00020623	Glyur000580s00024206	Glyur000768s00019886
Glyur000252s00012672	Glyur002778s00034250	Glyur000027s00001595	Glyur000487s00025921	Glyur000166s00010607	Glyur001566s00034264	Glyur000435s00027255		Glyur000095s00007012	Glyur000139s00009299	Glyur000200s00011143	Glyur002955s00037989
Glyur000020s00001765	Glyur000022s00001995	Glyur000580s00024204	Glyur003578s00039365	Glyur000894s00023635	Glyur000876s00020496	Glyur000013s00003277		Glyur001092s00028394	Glyur000249s00015864	Glyur000177s00010906	Glyur000119s00012178
Glyur002219s00033069	Glyur002652s00039338	Glyur000136s00007936	Glyur000234s00015065	Glyur000388s00027971	Glyur000718s00020273	Glyur000211s00017642		Glyur000004s00000425	Glyur001036s00023761	Glyur001832s00043227	Glyur001720s00031703
Glyur000755s00017995	Glyur000276s00017167	Glyur000109s00010642	Glyur000061s00006502	Glyur000030s00002328	Glyur000241s00022747	Glyur001150s00037552		Glyur000419s00025985	Glyur000041s00007122	Glyur000409s00019952	Glyur000056s00004147
Glyur000062s00005482	Glyur000090s00011405	Glyur002464s00038627	Glyur000846s00019243	Glyur001127s00032705	Glyur000191s00015625	Glyur000228s00011913		Glyur000203s00012894	Glyur000397s00020478	Glyur000749s00022599	Glyur000396s00032778
Glyur000079s00008942	Glyur003192s00037961	Glyur000280s00015713	Glyur001930s00032116	Glyur000258s00015279	Glyur000088s00007729	Glyur000058s00006169		Glyur000154s00013442	Glyur000339s00020804	Glyur000194s00016335	Glyur002383s00031063
Glyur000280s00015681	Glyur001716s00035282	Glyur000230s00016901	Glyur001204s00024990	Glyur000338s00015558	Glyur000170s00011015	Glyur001120s00031696		Glyur000563s00023598	Glyur000390s00023094	Glyur000577s00027226	Glyur000364s00018053
Glyur000088s00007738	Glyur001204s00024989	Glyur000701s00019656	Glyur000030s00002342	Glyur000896s00028928	Glyur000331s00020727	Glyur000753s00021276		Glyur000022s00001971	Glyur000014s00002550	Glyur000300s00017268	Glyur000702s00024646
Glyur000212s00017509	Glyur000083s00006967	Glyur002500s00036004	Glyur001422s00031015	Glyur000743s00019286	Glyur000111s00011045	Glyur001067s00029144		Glyur002002s00040222	Glyur000717s00025325	Glyur001862s00036504	Glyur000364s00018043
Glyur000226s00010851	Glyur001619s00026434	Glyur000002s00000239	Glyur000986s00028877	Glyur000364s00018037	Glyur001603s00032456	Glyur000821s00020791		Glyur000355s00013925	Glyur000197s00010059	Glyur000027s00001507	Glyur000288s00019860
Glyur000297s00023405	Glyur000345s00015658	Glyur002366s00039478	Glyur000961s00028336	Glyur000223s00013825	Glyur000451s00016528	Glyur000143s00011194		Glyur000128s00010779	Glyur001103s00034493	Glyur000506s00021889	Glyur000125s00010038
Glyur008277s00044033	Glyur000065s00004271	Glyur006037s00045029	Glyur000790s00021803	Glyur000761s00025811	Glyur001369s00030295	Glyur000294s00011859		Glyur000268s00013371	Glyur005436s00044001	Glyur000100s00008369	Glyur000061s00006569
Glyur000175s00012062	Glyur000963s00023040	Glyur000078s00005446	Glyur000406s00019717	Glyur000049s00003166	Glyur000617s00023872	Glyur000111s00011079		Glyur000128s00010804	Glyur003105s00038258	Glyur000195s00012866	Glyur000907s00031035
Glyur000454s00019924	Glyur000215s00017007	Glyur000122s00010233	Glyur001072s00031297	Glyur000138s00011655	Glyur001319s00033787	Glyur000166s00010574		Glyur000072s00008155	Glyur000867s00025580	Glyur000677s00026174	Glyur002584s00042058
Glyur000018s00003690	Glyur000743s00019299	Glyur006206s00043489	Glyur000696s00018522	Glyur000138s00011649	Glyur000440s00021860	Glyur000486s00021120		Glyur000178s00013217	Glyur000005s00001040	Glyur000096s00005922	Glyur000015s00000788
Glyur000062s00005460	Glyur000159s00010238	Glyur001057s00032942	Glyur000439s00019020	Glyur000026s00001919	Glyur000011s00000673	Glyur000294s00011847		Glyur001331s00031404	Glyur001798s00037313	Glyur001848s00041053	Glyur000753s00021293
Glyur000210s00014435	Glyur002867s00037023	Glyur000096s00005932	Glyur000176s00012110	Glyur001804s00033605	Glyur000434s00017209	Glyur002143s00040709		Glyur000118s00009636	Glyur000120s00006055	Glyur002589s00034647	Glyur000332s00014976
Glyur000060s00004715	Glyur000416s00028501	Glyur000816s00024888	Glyur000704s00022932	Glyur000049s00003107	Glyur000436s00018469	Glyur000893s00030780		Glyur003084s00034088	Glyur000084s00009522	Glyur003267s00040825	Glyur003293s00040624
Glyur001974s00028593	Glyur000207s00015904	Glyur000146s00016291	Glyur000068s00006855	Glyur000472s00019589	Glyur000593s00016431	Glyur000157s00015819		Glyur000368s00021712	Glyur000144s00012238	Glyur000001s00000199	Glyur001896s00036065
Glyur000137s00013316	Glyur000109s00010632	Glyur000024s00006625	Glyur000114s00010457	Glyur001089s00021499	Glyur000098s00008013	Glyur000272s00017852		Glyur000136s00007910	Glyur002188s00037690	Glyur004637s00043297	Glyur000026s00001910
Glyur000109s00010645	Glyur005117s00042181	Glyur000005s00001015	Glyur000533s00015033	Glyur000010s00000979	Glyur000693s00025745	Glyur000063s00005849		Glyur006161s00047796	Glyur000569s00020988	Glyur001184s00030521	Glyur000384s00022287
Glyur000018s00003754	Glyur000002s00000260	Glyur000243s00013114	Glyur000118s00009681	Glyur000045s00009955	Glyur000180s00014074	Glyur000158s00011354		Glyur000008s00001355	Glyur000056s00004118	Glyur000635s00022454	Glyur003706s00040905
Glyur000138s00011702	Glyur000476s00022378	Glyur000174s00018498	Glyur000851s00032129	Glyur000119s00012142	Glyur000086s00011507	Glyur000440s00021876		Glyur000184s00008208	Glyur007620s00047722	Glyur000043s00003760	Glyur000032s00003913
Glyur000077s00006697	Glyur000148s00009038	Glyur000650s00035862	Glyur000127s00009195	Glyur000270s00013299	Glyur000134s00009781	Glyur000306s00014014		Glyur000362s00017683	Glyur000021s00002723	Glyur000270s00013309	Glyur000116s00009206
Glyur000250s00014122	Glyur000113s00009419	Glyur000802s00023729	Glyur000368s00021717	Glyur000170s00011014	Glyur000676s00021524	Glyur000677s00026184		Glyur000288s00019859	Glyur002540s00038281	Glyur001128s00028299	Glyur001507s00032447
Glyur000217s00014846	Glyur003188s00043127	Glyur000038s00004469	Glyur000142s00009126	Glyur000386s00015316	Glyur001235s00033387	Glyur000468s00019630		Glyur001017s00031775	Glyur000301s00024491	Glyur000775s00025736	Glyur000120s00006113
Glyur000468s00019640	Glyur001037s00036423	Glyur000665s00020427	Glyur000260s00013532	Glyur000108s00010442	Glyur000021s00002685	Glyur000042s00005099		Glyur000372s00017116	Glyur000467s00022337	Glyur001486s00034308	Glyur000225s00014719
Glyur000009s00001488	Glyur000046s00004828	Glyur000682s00024322	Glyur000033s00008653	Glyur000049s00003142	Glyur000059s00006297	Glyur001531s00034061		Glyur000207s00015900	Glyur000420s00021419	Glyur000100s00008371	Glyur000009s00001373
Glyur000195s00012835	Glyur004058s00046485	Glyur002958s00043569	Glyur000420s00021416	Glyur000407s00023562	Glyur001735s00030583	Glyur001267s00031631		Glyur000006s00001669	Glyur000056s00004120	Glyur002157s00034199	Glyur000604s00024573
Glyur000117s00007637	Glyur002507s00039323	Glyur000099s00014926	Glyur001277s00024295	Glyur000165s00008494	Glyur001925s00038513	Glyur000357s00018115		Glyur000113s00009458	Glyur000533s00015037	Glyur001131s00029299	Glyur000702s00024645
Glyur000540s00023670	Glyur000089s00008820	Glyur000097s00008322	Glyur001067s00029147	Glyur000723s00020875	Glyur001503s00028865	Glyur000061s00006526		Glyur003289s00042575	Glyur000124s00011962	Glyur000276s00017172	Glyur007288s00045607
Glyur001427s00032579	Glyur000545s00023416	Glyur000312s00022009	Glyur000401s00023649	Glyur000785s00024147	Glyur000114s00010495	Glyur001393s00036455		Glyur001607s00029745	Glyur000252s00012663	Glyur000090s00011408	Glyur000057s00009018
Glyur000047s00004023	Glyur000545s00023420	Glyur000165s00008510	Glyur000717s00025317	Glyur000683s00025159	Glyur000198s00008764	Glyur000032s00003919		Glyur000958s00027848	Glyur000864s00030257	Glyur000002s00000210	Glyur000648s00033129
Glyur002959s00043117	Glyur000086s00011524	Glyur000007s00002862	Glyur003091s00037484	Glyur000011s00000672	Glyur000054s00005335	Glyur000011s00000630		Glyur000047s00003970	Glyur000122s00010166	Glyur000147s00013865	Glyur003347s00040381
Glyur000110s00011791	Glyur000166s00010568	Glyur000688s00027121	Glyur000046s00004790	Glyur001184s00030525	Glyur000044s00005139	Glyur000974s00028642		Glyur000155s00012790	Glyur000015s00000787	Glyur001223s00024747	Glyur000051s00003428
Glyur000816s00024885	Glyur000359s00016708	Glyur002334s00036084	Glyur000146s00016293	Glyur000718s00020289	Glyur000271s00015172	Glyur000650s00035858		Glyur000687s00031810	Glyur003164s00038817	Glyur000104s00005981	Glyur000070s00008072
Glyur000064s00005659	Glyur002022s00030448	Glyur000534s00028685	Glyur000405s00021254	Glyur000003s00001240	Glyur000356s00026080	Glyur000071s00005243		Glyur001539s00042744	Glyur000188s00019496	Glyur001885s00035910	Glyur000018s00003679
Glyur002377s00035580	Glyur000200s00011153	Glyur000037s00002672	Glyur000028s00003549	Glyur000013s00003232	Glyur002291s00037458	Glyur000569s00020982		Glyur001412s00036653	Glyur000028s00003532	Glyur000014s00002528	Glyur000341s00020127
Glyur000160s00019150	Glyur000949s00028892	Glyur000409s00019936	Glyur000028s00003555	Glyur000065s00004273	Glyur000093s00009372	Glyur007581s00047258		Glyur000721s00027409	Glyur000967s00032381	Glyur000120s00006107	Glyur000032s00003910
Glyur000986s00028880	Glyur000055s00004575	Glyur000150s00014573	Glyur000163s00011104	Glyur000498s00016161	Glyur000153s00013683	Glyur000009s00001379		Glyur003644s00040093	Glyur000005s00001071	Glyur001117s00026958	Glyur000770s00019680
Glyur000295s00015311	Glyur000629s00020933	Glyur001158s00022955	Glyur000059s00006284	Glyur001034s00029014	Glyur000182s00014514	Glyur000950s00029446		Glyur000141s00009834	Glyur000128s00010816	Glyur002055s00039238	Glyur000606s00017356
Glyur000374s00017941	Glyur000108s00010418	Glyur000004s00000500	Glyur000211s00017638	Glyur000126s00013658	Glyur000118s00009647	Glyur002538s00029058		Glyur000610s00022581	Glyur004750s00044564	Glyur000107s00007219	Glyur000117s00007668
Glyur000119s00012156	Glyur000494s00017409	Glyur001341s00032156	Glyur000041s00007138	Glyur004941s00042208	Glyur000307s00023013	Glyur000325s00013519		Glyur000144s00012246	Glyur000939s00023546	Glyur000300s00017247	Glyur000663s00030875
Glyur000093s00009395	Glyur000791s00032231	Glyur000467s00022318	Glyur000751s00027029	Glyur000086s00011536	Glyur000202s00015420	Glyur001036s00023770		Glyur000132s00015936	Glyur004079s00039152	Glyur000134s00009752	Glyur000289s00018702
Glyur003255s00040876	Glyur000614s00017204	Glyur000379s00015026	Glyur000753s00021276	Glyur000004s00000380	Glyur000610s00022590	Glyur000097s00008314		Glyur000123s00008418	Glyur000218s00011642	Glyur000256s00016256	Glyur000259s00016751
Glyur000195s00012868	Glyur000637s00026807	Glyur000053s00006464	Glyur000178s00013223	Glyur000072s00008125	Glyur000553s00020399	Glyur000627s00029182		Glyur000219s00011579	Glyur001982s00031838	Glyur000101s00010298	Glyur003300s00041890
Glyur001406s00030094	Glyur000085s00008870	Glyur000510s00021554	Glyur000266s00012609	Glyur000195s00012858	Glyur002100s00035984	Glyur000558s00030271		Glyur000158s00011356	Glyur001254s00028554	Glyur000363s00015368	Glyur000247s00015520
Glyur000675s00024229	Glyur000277s00017313	Glyur003936s00041362	Glyur000021s00002734	Glyur000763s00023744	Glyur000118s00009670	Glyur002863s00041186		Glyur000103s00007419	Glyur000153s00013696	Glyur000244s00014816	Glyur000164s00014488
Glyur000107s00007230	Glyur000718s00020281	Glyur000223s00013791	Glyur000575s00024821	Glyur001418s00033591	Glyur000629s00020929	Glyur001610s00030569		Glyur000193s00013979	Glyur004632s00040686	Glyur000327s00026461	Glyur000063s00005878
Glyur000498s00016164	Glyur000557s00018785	Glyur000768s00019897	Glyur000156s00012014	Glyur000572s00019031	Glyur001310s00030813	Glyur001783s00040457		Glyur000024s00006613	Glyur001643s00028425	Glyur000123s00008433	Glyur000077s00006689
Glyur001358s00036857	Glyur000002s00000231	Glyur002916s00046634	Glyur000749s00022603	Glyur000226s00010834	Glyur000910s00020570	Glyur005837s00044557		Glyur000019s00002186	Glyur003087s00041287	Glyur000258s00015276	Glyur000079s00008899
Glyur001205s00030677	Glyur000192s00009358	Glyur000017s00002440	Glyur003628s00045104	Glyur000200s00011174	Glyur003779s00040561	Glyur006602s00046711		Glyur002383s00031061	Glyur000003s00001199	Glyur000147s00013875	Glyur001072s00031298
Glyur000904s00024076	Glyur000035s00004961	Glyur000071s00005231	Glyur003868s00039714	Glyur004385s00038416	Glyur000064s00005591	Glyur000068s00006867		Glyur000143s00011187	Glyur006204s00044799	Glyur001778s00033615	Glyur000134s00009773
Glyur000003s00001224	Glyur001533s00032752	Glyur000258s00015246	Glyur000540s00023675	Glyur000315s00012784	Glyur000893s00030778	Glyur000451s00016530		Glyur001016s00027700	Glyur003514s00039547	Glyur000031s00004382	Glyur000011s00000645
Glyur000062s00005480	Glyur000580s00024211	Glyur000026s00001884	Glyur002126s00036412	Glyur000225s00014730	Glyur000046s00004842	Glyur001187s00033315		Glyur000288s00019862	Glyur000240s00016370	Glyur000243s00013140	Glyur005489s00046443
Glyur000658s00024842	Glyur002123s00028292	Glyur000116s00009207	Glyur001386s00028381	Glyur002219s00033069	Glyur001173s00032978	Glyur006079s00044854		Glyur000280s00015707	Glyur000202s00015388	Glyur001701s00038223	Glyur000497s00020198
Glyur000259s00016732	Glyur000086s00011540	Glyur000090s00011389	Glyur000170s00011009	Glyur000963s00023046	Glyur001377s00038210	Glyur000265s00020609		Glyur000413s00015469	Glyur000716s00026191	Glyur000409s00019951	Glyur003372s00040980
Glyur000510s00021553	Glyur000067s00006411	Glyur000606s00017354	Glyur001434s00037079	Glyur000544s00017425	Glyur000550s00021766	Glyur000319s00018977		Glyur000083s00006942	Glyur002589s00034649	Glyur000015s00000808	Glyur004657s00046123
Glyur003370s00040921	Glyur000040s00007344	Glyur000578s00021014	Glyur000091s00010559	Glyur000275s00017069	Glyur000067s00006366	Glyur000178s00013231		Glyur000026s00001916	Glyur000261s00014365	Glyur000137s00013353	Glyur000037s00002663
Glyur000624s00026887	Glyur000762s00020836	Glyur001425s00026821	Glyur000335s00017461	Glyur000266s00012634	Glyur001143s00036408	Glyur000439s00018999		Glyur000143s00011225	Glyur000315s00012747	Glyur000024s00006635	Glyur007040s00047147
Glyur001337s00036091	Glyur000506s00021889	Glyur000455s00015979	Glyur000851s00032125	Glyur000182s00014540	Glyur000060s00004717	Glyur000072s00008105		Glyur001639s00029612	Glyur000008s00001273	Glyur000090s00011385	Glyur002401s00033804
Glyur000071s00005286	Glyur000010s00000958	Glyur000277s00017310	Glyur000050s00005739	Glyur000104s00006000	Glyur000100s00008391	Glyur000179s00010689		Glyur000221s00012510	Glyur000106s00011717	Glyur000105s00014209	Glyur000010s00000933
Glyur000947s00021198	Glyur000083s00007003	Glyur000078s00005449	Glyur000074s00005515	Glyur000079s00008942	Glyur001101s00022434	Glyur000140s00011448		Glyur001937s00037269	Glyur000223s00013799	Glyur001226s00038356	Glyur000289s00018701
Glyur000380s00017139	Glyur000378s00022507	Glyur000102s00010976	Glyur003534s00041741	Glyur000223s00013805	Glyur000045s00009951	Glyur000705s00027466		Glyur000120s00006111	Glyur000127s00009137	Glyur000262s00020208	Glyur000390s00023106
Glyur000618s00030209	Glyur000014s00002516	Glyur000065s00004308	Glyur000942s00027143	Glyur001075s00028481	Glyur001196s00027113	Glyur008607s00047269		Glyur000698s00016587	Glyur000341s00020132	Glyur000002s00000258	Glyur000006s00001621
Glyur002403s00038667	Glyur000279s00013249	Glyur000496s00030950	Glyur000464s00022415	Glyur008277s00044033	Glyur000022s00001965	Glyur005286s00042044		Glyur000039s00004206	Glyur001910s00038787	Glyur006053s00045343	Glyur000204s00012408
Glyur000878s00027519	Glyur000635s00022454	Glyur000249s00015867	Glyur000037s00002591	Glyur000454s00019924	Glyur000702s00024636	Glyur012420s00047244		Glyur000091s00010522	Glyur000020s00001835	Glyur000053s00006486	Glyur000418s00021341
Glyur000019s00002155	Glyur001623s00036301	Glyur000249s00015877	Glyur000004s00000497	Glyur000018s00003690	Glyur001966s00032582	Glyur000202s00015382		Glyur001303s00026791	Glyur000339s00020825	Glyur000023s00004900	Glyur001283s00033516
Glyur000697s00030033	Glyur000342s00013719	Glyur000001s00000193	Glyur000158s00011366	Glyur000100s00008390	Glyur001700s00031782	Glyur000165s00008476		Glyur000209s00013470	Glyur001445s00037294	Glyur000001s00000034	Glyur000139s00009288
Glyur000295s00015292	Glyur001182s00029385	Glyur000602s00018909	Glyur000918s00025549	Glyur000472s00019594	Glyur001680s00029812	Glyur000472s00019570		Glyur000325s00013517	Glyur000913s00026127	Glyur000502s00019267	Glyur000036s00004649
Glyur000961s00028329	Glyur000284s00027054	Glyur000009s00001485	Glyur000775s00025726	Glyur000207s00015908	Glyur000988s00029111	Glyur000754s00024707		Glyur000079s00008937	Glyur000026s00001957	Glyur001381s00036127	Glyur000120s00006050
Glyur000018s00003676	Glyur001341s00032153	Glyur000297s00023404	Glyur000129s00012434	Glyur000060s00004715	Glyur000926s00019336	Glyur001385s00038499		Glyur001349s00028255	Glyur000621s00034368	Glyur002238s00033932	Glyur000455s00015986
Glyur000026s00001906	Glyur000134s00009790	Glyur000592s00020592	Glyur000064s00005662	Glyur000735s00021580	Glyur000055s00004588	Glyur000081s00006774		Glyur001179s00026668	Glyur000095s00007046	Glyur001670s00039738	Glyur000705s00027461
Glyur000056s00004169	Glyur000115s00008245	Glyur000142s00009122	Glyur001266s00035003	Glyur001974s00028593	Glyur001276s00037529	Glyur000524s00019118		Glyur000328s00018320	Glyur000043s00003793	Glyur001502s00031893	Glyur000027s00001586
Glyur000198s00008755	Glyur002284s00040990	Glyur000026s00001866	Glyur000504s00018080	Glyur000137s00013316	Glyur001277s00024304	Glyur000723s00020871		Glyur000129s00012457	Glyur001053s00027289	Glyur000462s00025043	Glyur001243s00035881
Glyur002778s00034250	Glyur000177s00010930	Glyur000548s00021020	Glyur000394s00031619	Glyur000131s00012976	Glyur000143s00011189	Glyur002414s00038660		Glyur000165s00008526	Glyur000182s00014548	Glyur000616s00026600	Glyur000639s00029932
Glyur000022s00001995	Glyur000038s00004466	Glyur000207s00015909	Glyur001245s00035645	Glyur000018s00003754	Glyur000271s00015153	Glyur000698s00016581		Glyur000714s00022857	Glyur004892s00040930	Glyur000911s00029409	Glyur000104s00006042
Glyur002029s00034004	Glyur000569s00020992	Glyur000428s00019756	Glyur000061s00006526	Glyur000138s00011702	Glyur001241s00024526	Glyur000171s00016600		Glyur000678s00024778	Glyur000401s00023649	Glyur002081s00034180	Glyur000061s00006513
Glyur000276s00017167	Glyur000002s00000210	Glyur000552s00024339	Glyur000078s00005443	Glyur000023s00004897	Glyur000107s00007250	Glyur000366s00019220		Glyur003278s00045475	Glyur001691s00029478	Glyur000205s00012953	Glyur000149s00009585
Glyur000090s00011405	Glyur000125s00010049	Glyur000733s00026515	Glyur000254s00017618	Glyur000077s00006697	Glyur000002s00000256	Glyur000438s00022655		Glyur000102s00010961	Glyur000133s00010376	Glyur001018s00028942	Glyur000044s00005165
Glyur001204s00024989	Glyur000022s00001996	Glyur000366s00019217	Glyur000050s00005673	Glyur001263s00024653	Glyur000002s00000220	Glyur000364s00018036		Glyur000560s00027512	Glyur000334s00019184	Glyur004682s00041169	Glyur000034s00002918
Glyur000910s00020567	Glyur000770s00019675	Glyur000726s00027886	Glyur000466s00022908	Glyur000662s00023480	Glyur000315s00012767	Glyur001924s00034864		Glyur000048s00002283	Glyur000028s00003555	Glyur000080s00008705	Glyur000001s00000202
Glyur000012s00000550	Glyur000035s00004995	Glyur000037s00002611	Glyur000735s00021567	Glyur000749s00022606	Glyur000647s00023057	Glyur000013s00003236		Glyur001981s00035953	Glyur001189s00033637	Glyur000076s00018587	Glyur000005s00001116
Glyur000083s00006967	Glyur000466s00022903	Glyur000983s00021688	Glyur000164s00014502	Glyur000383s00019460	Glyur001174s00035700	Glyur000719s00020094		Glyur001643s00028421	Glyur001973s00030833	Glyur000237s00014424	Glyur000015s00000795
Glyur001619s00026434	Glyur002726s00036973	Glyur000044s00005164	Glyur000336s00018109	Glyur000117s00007637	Glyur000219s00011558	Glyur000639s00029936		Glyur000265s00020623	Glyur000013s00003277	Glyur000021s00002746	Glyur000122s00010215
Glyur000065s00004271	Glyur004266s00042148	Glyur000074s00005540	Glyur000096s00005901	Glyur000057s00008965	Glyur000196s00010873	Glyur000294s00011879		Glyur000249s00015864	Glyur000064s00005612	Glyur003164s00038815	Glyur000268s00013361
Glyur000963s00023040	Glyur000248s00011327	Glyur000058s00006179	Glyur000241s00022765	Glyur000151s00010751	Glyur000048s00002263	Glyur000242s00021064		Glyur000560s00027503	Glyur000068s00006870	Glyur000133s00010351	Glyur000264s00019964
Glyur000743s00019299	Glyur000134s00009752	Glyur000032s00003898	Glyur001871s00035347	Glyur000540s00023670	Glyur001507s00032439	Glyur002734s00042773		Glyur000054s00005318	Glyur000375s00022185	Glyur000047s00004004	Glyur000330s00019505
Glyur001855s00032357	Glyur000107s00007217	Glyur000124s00011932	Glyur000783s00023118	Glyur002769s00032165	Glyur000821s00020795	Glyur004970s00043705		Glyur000032s00003874	Glyur000751s00027029	Glyur001615s00039982	Glyur000030s00002306
Glyur001894s00031740	Glyur000157s00015846	Glyur000370s00022661	Glyur000057s00009020	Glyur002959s00043117	Glyur002391s00040856	Glyur001670s00039740		Glyur000397s00020478	Glyur000753s00021276	Glyur000975s00029578	Glyur000014s00002488
Glyur000001s00000151	Glyur002921s00040292	Glyur000691s00031263	Glyur000951s00029028	Glyur000110s00011791	Glyur003006s00045422	Glyur000136s00007933		Glyur000191s00015618	Glyur000038s00004512	Glyur002521s00040799	Glyur000181s00013099
Glyur000141s00009836	Glyur000192s00009307	Glyur000129s00012455	Glyur000998s00022999	Glyur000816s00024885	Glyur000197s00010099	Glyur001983s00033202		Glyur000232s00013759	Glyur000501s00030933	Glyur000960s00023942	Glyur004308s00045432
Glyur000261s00014381	Glyur000561s00023442	Glyur000012s00000544	Glyur001193s00034831	Glyur002377s00035580	Glyur000477s00024394	Glyur000120s00006100		Glyur000976s00028347	Glyur000085s00008852	Glyur000986s00028875	Glyur000036s00004662
Glyur003188s00043127	Glyur001375s00028614	Glyur000248s00011301	Glyur000077s00006723	Glyur000160s00019150	Glyur001384s00028578	Glyur000283s00016943		Glyur002430s00039737	Glyur007793s00046176	Glyur000034s00002975	Glyur000150s00014591
Glyur001281s00028022	Glyur000001s00000139	Glyur000015s00000859	Glyur000006s00001610	Glyur007494s00043737	Glyur000004s00000449	Glyur000525s00018801		Glyur001103s00034493	Glyur000517s00018387	Glyur000145s00010133	Glyur002724s00044774
Glyur001037s00036423	Glyur000079s00008913	Glyur000138s00011699	Glyur001789s00033169	Glyur000986s00028880	Glyur001639s00029615	Glyur001278s00025610		Glyur000037s00002675	Glyur000457s00032720	Glyur001956s00039081	Glyur000042s00005075
Glyur000046s00004828	Glyur000092s00007503	Glyur000015s00000802	Glyur000265s00020621	Glyur000102s00010967	Glyur000006s00001681	Glyur001607s00029752		Glyur000999s00024094	Glyur000128s00010800	Glyur000734s00026331	Glyur002204s00040640
Glyur004058s00046485	Glyur000980s00032520	Glyur000529s00019341	Glyur000173s00011814	Glyur000074s00005565	Glyur000094s00007850	Glyur000694s00023255		Glyur000718s00020278	Glyur002451s00039918	Glyur000223s00013819	Glyur000201s00012376
Glyur000198s00008742	Glyur000737s00020110	Glyur000662s00023494	Glyur000353s00015538	Glyur001016s00027707	Glyur001127s00032703	Glyur000308s00025259		Glyur000674s00021155	Glyur001064s00029625	Glyur000497s00020181	Glyur002500s00036003
Glyur000359s00016708	Glyur002038s00029105	Glyur000030s00002305	Glyur000316s00018273	Glyur000678s00024758	Glyur000624s00026889	Glyur001417s00045110		Glyur000030s00002322	Glyur000144s00012247	Glyur000519s00019102	Glyur001960s00034843
Glyur000048s00002270	Glyur000036s00004678	Glyur000157s00015821	Glyur000011s00000708	Glyur000182s00014522	Glyur000489s00017493	Glyur003727s00043670		Glyur001798s00037313	Glyur006073s00044551	Glyur000191s00015639	Glyur000910s00020578
Glyur001163s00025207	Glyur002460s00040264	Glyur001984s00039988	Glyur001311s00029222	Glyur000119s00012156	Glyur003013s00037046	Glyur000181s00013083		Glyur000027s00001555	Glyur002143s00040709	Glyur000115s00008227	Glyur000309s00018411
Glyur000919s00033053	Glyur000359s00016727	Glyur000150s00014579	Glyur001488s00041211	Glyur000124s00011937	Glyur000514s00017585	Glyur001006s00028650		Glyur000159s00010267	Glyur000335s00017461	Glyur000690s00025170	Glyur000135s00007287
Glyur000020s00001752	Glyur003946s00040537	Glyur000454s00019927	Glyur000850s00032110	Glyur000093s00009395	Glyur000785s00024157	Glyur000003s00001219		Glyur000253s00020237	Glyur000185s00016462	Glyur000077s00006669	Glyur000248s00011300
Glyur000200s00011153	Glyur000096s00005926	Glyur000020s00001800	Glyur000812s00033043	Glyur001630s00027437	Glyur000035s00004960	Glyur000143s00011201		Glyur000073s00007819	Glyur000513s00025387	Glyur000359s00016721	Glyur000330s00019510
Glyur000203s00012904	Glyur000057s00008961	Glyur000480s00023797	Glyur000010s00000915	Glyur003255s00040876	Glyur000470s00020963	Glyur000200s00011165		Glyur000144s00012238	Glyur002408s00032636	Glyur001042s00036963	Glyur000207s00015891
Glyur000614s00017204	Glyur000012s00000529	Glyur003873s00040416	Glyur001341s00032158	Glyur000195s00012868	Glyur001773s00037786	Glyur000017s00002417		Glyur002589s00034651	Glyur000022s00002044	Glyur001900s00037697	Glyur001747s00043402
Glyur004862s00042759	Glyur000300s00017254	Glyur000100s00008355	Glyur000867s00025582	Glyur000002s00000304	Glyur000154s00013398	Glyur001914s00041265		Glyur002188s00037690	Glyur000178s00013185	Glyur000490s00023923	Glyur000625s00022694
Glyur000637s00026807	Glyur000064s00005597	Glyur000079s00008948	Glyur000016s00003028	Glyur000002s00000285	Glyur000455s00015989	Glyur000200s00011179		Glyur000974s00028629	Glyur000183s00013049	Glyur001232s00031536	Glyur000169s00018349
Glyur000718s00020281	Glyur006038s00040969	Glyur000673s00024290	Glyur000098s00007981	Glyur000117s00007672	Glyur000072s00008145	Glyur000159s00010275		Glyur000370s00022659	Glyur000019s00002181	Glyur000283s00016958	Glyur000786s00023860
Glyur000557s00018785	Glyur000981s00037088	Glyur000144s00012233	Glyur000159s00010271	Glyur000019s00002125	Glyur000269s00013895	Glyur000116s00009215		Glyur000043s00003780	Glyur000440s00021876	Glyur004208s00038577	Glyur000423s00024429
Glyur000596s00021306	Glyur000707s00031972	Glyur000553s00020391	Glyur000360s00014603	Glyur000231s00022072	Glyur000814s00023358	Glyur003257s00042617		Glyur000384s00022291	Glyur000231s00022084	Glyur000127s00009179	Glyur000009s00001421
Glyur000192s00009358	Glyur000006s00001687	Glyur000095s00007047	Glyur001284s00037260	Glyur000332s00014991	Glyur002804s00041058	Glyur000798s00031098		Glyur003146s00046838	Glyur000488s00030326	Glyur002700s00036108	Glyur000662s00023495
Glyur001533s00032752	Glyur000259s00016750	Glyur000145s00010119	Glyur000210s00014453	Glyur001406s00030094	Glyur000130s00006915	Glyur001607s00029751		Glyur000620s00017792	Glyur000306s00014014	Glyur008044s00047316	Glyur000117s00007619
Glyur002140s00029373	Glyur000942s00027137	Glyur000592s00020583	Glyur000548s00021031	Glyur000038s00004500	Glyur000489s00017494	Glyur003512s00042886		Glyur001258s00037321	Glyur001016s00027702	Glyur000849s00021629	Glyur004034s00034235
Glyur000580s00024211	Glyur000050s00005719	Glyur000255s00016812	Glyur000086s00011531	Glyur000675s00024229	Glyur000931s00028711	Glyur002589s00034653		Glyur000934s00021585	Glyur001531s00034061	Glyur003004s00041841	Glyur000247s00015486
Glyur000192s00009320	Glyur000069s00004049	Glyur000065s00004278	Glyur000068s00006865	Glyur001720s00031699	Glyur000756s00019309	Glyur000150s00014586		Glyur000189s00009601	Glyur001267s00031631	Glyur000201s00012389	Glyur002188s00037688
Glyur000644s00020348	Glyur000083s00006959	Glyur000081s00006746	Glyur000525s00018802	Glyur000180s00014082	Glyur000192s00009355	Glyur000106s00011719		Glyur000976s00028349	Glyur000125s00010009	Glyur000715s00031143	Glyur000577s00027230
Glyur002123s00028292	Glyur000125s00010040	Glyur000785s00024146	Glyur000433s00026964	Glyur000004s00000486	Glyur000011s00000640	Glyur000039s00004238		Glyur000520s00025574	Glyur000625s00022682	Glyur000947s00021188	Glyur000103s00007455
Glyur000086s00011540	Glyur000038s00004486	Glyur001711s00043144	Glyur000516s00022256	Glyur000011s00000670	Glyur000503s00017773	Glyur000261s00014379		Glyur000397s00020484	Glyur000026s00001922	Glyur000336s00018087	Glyur000184s00008198
Glyur000067s00006411	Glyur000129s00012474	Glyur000288s00019858	Glyur008596s00043067	Glyur001358s00036857	Glyur000947s00021181	Glyur001748s00034947		Glyur001155s00025130	Glyur000937s00031576	Glyur003161s00042700	Glyur000913s00026135
Glyur000040s00007344	Glyur001086s00029537	Glyur000671s00022538	Glyur001647s00032309	Glyur000366s00019226	Glyur000017s00002374	Glyur000165s00008530		Glyur002204s00040641	Glyur000239s00017899	Glyur000094s00007890	Glyur000439s00019014
Glyur000008s00001357	Glyur000773s00021466	Glyur000976s00028342	Glyur000132s00015954	Glyur000073s00007781	Glyur003816s00038230	Glyur000905s00030409		Glyur000035s00005012	Glyur000950s00029446	Glyur000048s00002193	Glyur000808s00032297
Glyur000059s00006275	Glyur000172s00014905	Glyur004850s00043113	Glyur001088s00027869	Glyur001038s00035784	Glyur001946s00034913	Glyur002632s00037709		Glyur001234s00026346	Glyur000673s00024280	Glyur000748s00025521	Glyur000418s00021336
Glyur000083s00007003	Glyur000500s00018147	Glyur000661s00022608	Glyur000384s00022290	Glyur000003s00001224	Glyur001643s00028415	Glyur003474s00034634		Glyur000482s00021726	Glyur002365s00040106	Glyur000236s00014246	Glyur000144s00012202
Glyur000379s00015008	Glyur000068s00006868	Glyur000236s00014238	Glyur000069s00004057	Glyur000108s00010411	Glyur000283s00016938	Glyur000930s00030239		Glyur000864s00030247	Glyur001036s00023770	Glyur000165s00008484	Glyur000097s00008324
Glyur006175s00043131	Glyur000130s00006927	Glyur002334s00036080	Glyur000228s00011890	Glyur000151s00010760	Glyur000732s00027536	Glyur000029s00003613		Glyur000985s00033030	Glyur000220s00014764	Glyur000354s00015206	Glyur003833s00037808
Glyur000025s00003343	Glyur000421s00024807	Glyur000509s00016393	Glyur000130s00006882	Glyur000844s00023269	Glyur001170s00029947	Glyur000137s00013332		Glyur000864s00030257	Glyur000879s00025351	Glyur002705s00034740	Glyur000068s00006859
Glyur000014s00002516	Glyur001505s00031334	Glyur000035s00004958	Glyur000078s00005363	Glyur000510s00021553	Glyur000004s00000435	Glyur000368s00021719		Glyur000015s00000787	Glyur000057s00009020	Glyur000722s00018850	Glyur000074s00005517
Glyur000635s00022454	Glyur001105s00029433	Glyur000331s00020709	Glyur001840s00036323	Glyur000439s00019022	Glyur000206s00012580	Glyur000026s00001955		Glyur000859s00026229	Glyur000683s00025156	Glyur000012s00000527	Glyur000824s00026000
Glyur002222s00037904	Glyur000125s00010047	Glyur000107s00007255	Glyur000283s00016943	Glyur002438s00041139	Glyur000834s00025309	Glyur001433s00036025		Glyur000732s00027542	Glyur000558s00030271	Glyur000596s00021323	Glyur000132s00015964
Glyur000342s00013719	Glyur000324s00015442	Glyur004080s00040149	Glyur000513s00025379	Glyur000069s00004041	Glyur000064s00005666	Glyur000966s00025845		Glyur000802s00023722	Glyur000998s00022999	Glyur000300s00017262	Glyur000194s00016345
Glyur000284s00027054	Glyur003946s00040538	Glyur000776s00026216	Glyur001300s00030283	Glyur000103s00007423	Glyur000533s00015035	Glyur000043s00003800		Glyur000127s00009172	Glyur001193s00034831	Glyur000572s00019047	Glyur000031s00004387
Glyur001341s00032153	Glyur000925s00020291	Glyur001360s00037390	Glyur000129s00012444	Glyur000878s00027519	Glyur000104s00005977	Glyur000966s00025851		Glyur001752s00036785	Glyur001610s00030569	Glyur003254s00040434	Glyur000055s00004568
Glyur000115s00008245	Glyur000515s00023225	Glyur001706s00038540	Glyur000024s00006657	Glyur001413s00028474	Glyur000570s00022971	Glyur000031s00004361		Glyur000939s00023546	Glyur000098s00007970	Glyur002219s00033068	Glyur000420s00021423
Glyur000035s00005004	Glyur000197s00010095	Glyur000294s00011858	Glyur000605s00024925	Glyur000541s00027324	Glyur000066s00006204	Glyur002518s00033760		Glyur000218s00011634	Glyur001187s00033315	Glyur000237s00014422	Glyur004671s00040320
Glyur000993s00027661	Glyur000191s00015615	Glyur005560s00042572	Glyur000181s00013083	Glyur002778s00034250	Glyur000757s00023973	Glyur001306s00030551		Glyur007967s00046103	Glyur000060s00004750	Glyur000122s00010199	Glyur000420s00021433
Glyur000452s00029835	Glyur002501s00037658	Glyur000007s00002809	Glyur000387s00017704	Glyur001272s00032533	Glyur000032s00003862	Glyur001199s00031516		Glyur000249s00015856	Glyur000134s00009777	Glyur000001s00000142	Glyur000431s00018649
Glyur002220s00035923	Glyur000844s00023266	Glyur000136s00007956	Glyur001422s00031019	Glyur002602s00031748	Glyur000081s00006755	Glyur000082s00007607		Glyur000153s00013696	Glyur000319s00018977	Glyur000212s00017537	Glyur000060s00004732
Glyur000019s00002147	Glyur003056s00040706	Glyur000750s00031901	Glyur001732s00023323	Glyur002029s00034004	Glyur000141s00009840	Glyur000210s00014432		Glyur001278s00025624	Glyur000178s00013231	Glyur000720s00020701	Glyur004334s00044791
Glyur000731s00024680	Glyur000131s00013007	Glyur000158s00011367	Glyur000014s00002568	Glyur000276s00017167	Glyur002100s00035986	Glyur000028s00003494		Glyur000061s00006502	Glyur000754s00024691	Glyur000293s00015228	Glyur000046s00004849
Glyur000015s00000783	Glyur000573s00021769	Glyur000775s00025727	Glyur000044s00005146	Glyur000090s00011405	Glyur000928s00033576	Glyur000037s00002613		Glyur000078s00005400	Glyur001103s00034495	Glyur000157s00015853	Glyur000003s00001130
Glyur000569s00020992	Glyur002521s00040799	Glyur000086s00011549	Glyur000236s00014254	Glyur000369s00020549	Glyur000088s00007718	Glyur000100s00008379		Glyur001241s00024528	Glyur000357s00018139	Glyur000702s00024636	Glyur000038s00004495
Glyur002405s00033430	Glyur000553s00020408	Glyur001244s00034322	Glyur000274s00012537	Glyur000298s00025038	Glyur000346s00018186	Glyur000152s00012727		Glyur000061s00006578	Glyur000867s00025582	Glyur000221s00012507	Glyur003982s00042413
Glyur000002s00000210	Glyur000126s00013646	Glyur000126s00013661	Glyur000017s00002417	Glyur000322s00020885	Glyur002213s00037358	Glyur000152s00012737		Glyur000003s00001199	Glyur000477s00024408	Glyur000349s00021101	Glyur000027s00001539
Glyur000022s00001996	Glyur000051s00003409	Glyur000882s00021657	Glyur000047s00003982	Glyur001619s00026434	Glyur000195s00012867	Glyur000279s00013259		Glyur000090s00011424	Glyur001104s00026652	Glyur000236s00014226	Glyur000918s00025539
Glyur000770s00019675	Glyur000118s00009680	Glyur000042s00005098	Glyur001607s00029751	Glyur000875s00029460	Glyur000037s00002613	Glyur000864s00030252		Glyur000049s00003138	Glyur000003s00001243	Glyur000060s00004714	Glyur000328s00018345
Glyur002726s00036973	Glyur005200s00042765	Glyur001007s00026094	Glyur000577s00027234	Glyur000065s00004271	Glyur000492s00023521	Glyur000013s00003265		Glyur000426s00022740	Glyur000541s00027316	Glyur002519s00043912	Glyur000015s00000778
Glyur000282s00015768	Glyur000959s00024514	Glyur000095s00007034	Glyur002589s00034653	Glyur000060s00004738	Glyur000293s00015219	Glyur000155s00012799		Glyur000159s00010263	Glyur000513s00025382	Glyur000539s00030597	Glyur000421s00024803
Glyur000037s00002664	Glyur000090s00011391	Glyur000146s00016286	Glyur000082s00007604	Glyur000108s00010414	Glyur000335s00017450	Glyur000022s00002036		Glyur005782s00042796	Glyur000159s00010265	Glyur000015s00000770	Glyur000070s00008087
Glyur000291s00016230	Glyur001036s00023766	Glyur000963s00023039	Glyur000283s00016938	Glyur000159s00010238	Glyur000435s00027247	Glyur000025s00003282		Glyur000001s00000197	Glyur000586s00021839	Glyur000195s00012834	Glyur000191s00015621
Glyur000248s00011327	Glyur000217s00014852	Glyur000012s00000516	Glyur000165s00008530	Glyur000148s00009051	Glyur000580s00024204	Glyur006150s00043275		Glyur000106s00011717	Glyur002944s00042478	Glyur000432s00027014	Glyur000259s00016757
Glyur000007s00002770	Glyur000149s00009543	Glyur000937s00031567	Glyur000732s00027536	Glyur000018s00003723	Glyur000136s00007936	Glyur001979s00036874		Glyur000259s00016766	Glyur002188s00037692	Glyur003292s00043210	Glyur002071s00034581
Glyur000415s00025771	Glyur001132s00025468	Glyur000374s00017951	Glyur001021s00028021	Glyur000416s00028501	Glyur000109s00010642	Glyur000370s00022667		Glyur000020s00001835	Glyur000036s00004657	Glyur000023s00004923	Glyur000013s00003275
Glyur000872s00034605	Glyur000925s00020312	Glyur001097s00035190	Glyur001170s00029947	Glyur000032s00003894	Glyur001120s00031694	Glyur000083s00006936		Glyur001057s00032936	Glyur000524s00019118	Glyur001558s00033996	Glyur000049s00003174
Glyur000134s00009752	Glyur000718s00020273	Glyur004681s00043419	Glyur001233s00029986	Glyur000148s00009038	Glyur001526s00032542	Glyur000280s00015713		Glyur000309s00018410	Glyur000094s00007848	Glyur001145s00032027	Glyur003554s00042579
Glyur000005s00001005	Glyur000088s00007729	Glyur000239s00017884	Glyur006771s00045248	Glyur000113s00009419	Glyur000515s00023219	Glyur000036s00004671		Glyur000416s00028508	Glyur000366s00019220	Glyur005377s00046757	Glyur000080s00008666
Glyur000107s00007217	Glyur000051s00003422	Glyur000198s00008746	Glyur000010s00000956	Glyur000945s00028127	Glyur002464s00038627	Glyur000230s00016901		Glyur004684s00041561	Glyur000353s00015529	Glyur001114s00030035	Glyur000136s00007910
Glyur011604s00046695	Glyur000061s00006517	Glyur000161s00011287	Glyur000004s00000435	Glyur000247s00015509	Glyur000315s00012751	Glyur000163s00011138		Glyur000114s00010457	Glyur000169s00018366	Glyur000091s00010541	Glyur000184s00008208
Glyur001097s00035188	Glyur001369s00030295	Glyur000665s00020430	Glyur000206s00012580	Glyur004058s00046485	Glyur000492s00023518	Glyur000558s00030267		Glyur002526s00043864	Glyur002907s00033935	Glyur000447s00016655	Glyur003157s00042085
Glyur000498s00016175	Glyur000379s00015031	Glyur000783s00023125	Glyur000104s00005977	Glyur001468s00039405	Glyur001736s00033406	Glyur000517s00018402		Glyur002897s00044277	Glyur004161s00039872	Glyur001663s00027486	Glyur000288s00019859
Glyur000017s00002410	Glyur000617s00023872	Glyur000007s00002871	Glyur000570s00022971	Glyur000545s00023420	Glyur000140s00011489	Glyur000477s00024401		Glyur002181s00036480	Glyur001732s00023324	Glyur000154s00013436	Glyur000578s00021013
Glyur000602s00018904	Glyur000662s00023478	Glyur001672s00031247	Glyur000031s00004361	Glyur000166s00010568	Glyur002500s00036004	Glyur000696s00018509		Glyur001936s00032200	Glyur000437s00025661	Glyur000016s00003064	Glyur001780s00035664
Glyur000204s00012412	Glyur000047s00004021	Glyur001059s00033842	Glyur000066s00006204	Glyur006796s00045738	Glyur000709s00024174	Glyur000024s00006583		Glyur000026s00001957	Glyur000242s00021064	Glyur000724s00029523	Glyur000372s00017116
Glyur000018s00003721	Glyur000490s00023923	Glyur000248s00011314	Glyur000757s00023973	Glyur002022s00030448	Glyur002366s00039478	Glyur000755s00017976		Glyur000001s00000165	Glyur001670s00039740	Glyur000989s00020270	Glyur001726s00035058
Glyur002024s00033081	Glyur001052s00025685	Glyur000003s00001207	Glyur000032s00003862	Glyur001163s00025207	Glyur000679s00026731	Glyur000624s00026879		Glyur000145s00010118	Glyur000967s00032383	Glyur000478s00024543	Glyur000207s00015900
Glyur000013s00003247	Glyur000823s00027912	Glyur000118s00009660	Glyur000182s00014544	Glyur000020s00001752	Glyur006037s00045029	Glyur000559s00020521		Glyur000082s00007601	Glyur000115s00008259	Glyur001186s00029880	Glyur000056s00004100
Glyur002921s00040292	Glyur000693s00025745	Glyur000029s00003630	Glyur000081s00006755	Glyur000200s00011153	Glyur000130s00006896	Glyur002525s00039531		Glyur000043s00003793	Glyur001983s00033202	Glyur005324s00043890	Glyur000383s00019467
Glyur000537s00024609	Glyur000283s00016958	Glyur001789s00033168	Glyur000141s00009840	Glyur000535s00027354	Glyur000078s00005446	Glyur000047s00004020		Glyur000011s00000710	Glyur000007s00002881	Glyur000229s00018878	Glyur000958s00027848
Glyur000192s00009307	Glyur003032s00041044	Glyur000386s00015318	Glyur002100s00035986	Glyur000949s00028892	Glyur000122s00010233	Glyur000100s00008360		Glyur000281s00018257	Glyur000698s00016568	Glyur002299s00036262	Glyur000721s00027409
Glyur000087s00008547	Glyur001297s00038236	Glyur001316s00033462	Glyur000928s00033576	Glyur000364s00018038	Glyur000362s00017671	Glyur000016s00002998		Glyur000213s00016085	Glyur007093s00046797	Glyur001856s00032080	Glyur000060s00004755
Glyur000561s00023442	Glyur001503s00028865	Glyur000585s00027750	Glyur000088s00007718	Glyur000202s00015394	Glyur006206s00043489	Glyur000761s00025814		Glyur004892s00040930	Glyur004100s00047070	Glyur000719s00020091	Glyur000476s00022374
Glyur001375s00028614	Glyur000271s00015172	Glyur000592s00020585	Glyur000346s00018186	Glyur000108s00010418	Glyur001057s00032942	Glyur000021s00002755		Glyur000153s00013692	Glyur000042s00005045	Glyur000625s00022686	Glyur001960s00034838
Glyur000594s00025969	Glyur000356s00026080	Glyur000081s00006776	Glyur000037s00002613	Glyur000494s00017409	Glyur001099s00027719	Glyur000468s00019644		Glyur000652s00019424	Glyur000025s00003326	Glyur000178s00013209	Glyur001333s00028410
Glyur000001s00000139	Glyur000002s00000215	Glyur000065s00004262	Glyur000089s00008825	Glyur000540s00023687	Glyur001006s00028648	Glyur000604s00024565		Glyur000077s00006712	Glyur000063s00005838	Glyur000253s00020245	Glyur003644s00040093
Glyur000079s00008913	Glyur000093s00009372	Glyur000359s00016711	Glyur003531s00039537	Glyur000099s00014928	Glyur000816s00024888	Glyur004267s00045339		Glyur000031s00004404	Glyur000129s00012444	Glyur000995s00036606	Glyur000141s00009834
Glyur000035s00004983	Glyur000153s00013683	Glyur000002s00000282	Glyur000136s00007936	Glyur000076s00018611	Glyur000494s00017387	Glyur000879s00025354		Glyur001609s00042020	Glyur000085s00008890	Glyur000507s00030441	Glyur000597s00020333
Glyur000015s00000761	Glyur001148s00039100	Glyur000215s00017010	Glyur000198s00008727	Glyur000008s00001294	Glyur000796s00036803	Glyur000869s00032501		Glyur000469s00029360	Glyur000660s00025405	Glyur000112s00012338	Glyur000509s00016397
Glyur000980s00032520	Glyur000144s00012206	Glyur000088s00007725	Glyur000109s00010642	Glyur000192s00009358	Glyur000146s00016291	Glyur000012s00000523		Glyur000068s00006870	Glyur000245s00014703	Glyur001112s00036227	Glyur001325s00032744
Glyur000998s00023000	Glyur001676s00030618	Glyur003225s00041286	Glyur001120s00031694	Glyur001533s00032752	Glyur005777s00041579	Glyur000933s00028076		Glyur002261s00043710	Glyur001006s00028650	Glyur000030s00002355	Glyur000108s00010427
Glyur000069s00004025	Glyur000118s00009647	Glyur003273s00038202	Glyur000594s00025961	Glyur000023s00004871	Glyur000024s00006625	Glyur002243s00038747		Glyur009610s00047841	Glyur000572s00019035	Glyur000647s00023062	Glyur000445s00020007
Glyur000036s00004678	Glyur000137s00013345	Glyur002663s00046648	Glyur001526s00032542	Glyur002123s00028292	Glyur001029s00026995	Glyur000143s00011221		Glyur000161s00011274	Glyur000044s00005134	Glyur002923s00038431	Glyur000445s00020017
Glyur000018s00003759	Glyur000307s00023013	Glyur000379s00015029	Glyur002464s00038627	Glyur000067s00006411	Glyur000123s00008445	Glyur000063s00005819		Glyur000753s00021276	Glyur000200s00011165	Glyur000653s00025435	Glyur000324s00015437
Glyur000359s00016727	Glyur000069s00004090	Glyur000905s00030411	Glyur000234s00015084	Glyur001502s00031891	Glyur000614s00017184	Glyur000171s00016606		Glyur000127s00009157	Glyur000121s00009706	Glyur004770s00038801	Glyur000261s00014356
Glyur003946s00040537	Glyur000610s00022590	Glyur000006s00001650	Glyur000315s00012751	Glyur000506s00021889	Glyur000015s00000833	Glyur000020s00001811		Glyur000180s00014076	Glyur000128s00010766	Glyur000101s00010340	Glyur000235s00019562
Glyur000016s00003069	Glyur000029s00003580	Glyur000320s00014322	Glyur003725s00044566	Glyur000034s00002987	Glyur001751s00042383	Glyur000445s00019997		Glyur000382s00020375	Glyur000039s00004238	Glyur001171s00030966	Glyur000219s00011579
Glyur000197s00010073	Glyur000193s00013983	Glyur000021s00002686	Glyur000140s00011489	Glyur000143s00011199	Glyur000650s00035862	Glyur000057s00009004		Glyur006712s00043817	Glyur000261s00014379	Glyur003571s00044387	Glyur000165s00008507
Glyur000096s00005926	Glyur000300s00017258	Glyur000162s00009935	Glyur002500s00036004	Glyur001973s00030840	Glyur000802s00023729	Glyur000683s00025154		Glyur007613s00047795	Glyur000216s00014130	Glyur002398s00034258	Glyur000165s00008503
Glyur000012s00000529	Glyur007690s00043317	Glyur000004s00000376	Glyur000219s00011581	Glyur000032s00003888	Glyur000038s00004469	Glyur000007s00002862		Glyur001250s00032707	Glyur000230s00016884	Glyur000372s00017122	Glyur000109s00010613
Glyur000002s00000246	Glyur004404s00039383	Glyur000058s00006177	Glyur000002s00000239	Glyur000263s00013587	Glyur000516s00022247	Glyur000605s00024928		Glyur000152s00012722	Glyur000744s00021927	Glyur000364s00018049	Glyur000178s00013197
Glyur000602s00018912	Glyur000893s00030778	Glyur000015s00000868	Glyur002366s00039478	Glyur002418s00033275	Glyur000187s00024032	Glyur000534s00028685		Glyur000166s00010574	Glyur002662s00040186	Glyur002103s00033475	Glyur000379s00014995
Glyur000300s00017254	Glyur001793s00029322	Glyur001818s00030080	Glyur000698s00016571	Glyur000078s00005394	Glyur001063s00030481	Glyur000015s00000757		Glyur000201s00012351	Glyur000165s00008530	Glyur002921s00040296	Glyur000892s00021914
Glyur000064s00005597	Glyur000046s00004842	Glyur000280s00015701	Glyur006037s00045029	Glyur001348s00036180	Glyur002958s00043569	Glyur000123s00008446		Glyur002143s00040709	Glyur003746s00039786	Glyur000418s00021353	Glyur000193s00013979
Glyur006038s00040969	Glyur000059s00006304	Glyur000137s00013352	Glyur000130s00006896	Glyur001850s00042960	Glyur000124s00011963	Glyur000177s00010888		Glyur000232s00013774	Glyur000125s00010035	Glyur000019s00002188	Glyur000024s00006613
Glyur000006s00001687	Glyur001173s00032978	Glyur000545s00023407	Glyur000078s00005446	Glyur000025s00003343	Glyur000901s00035704	Glyur000052s00005750		Glyur000157s00015819	Glyur000930s00030239	Glyur000053s00006434	Glyur000535s00027370
Glyur000973s00026301	Glyur001377s00038210	Glyur000181s00013082	Glyur000122s00010233	Glyur001244s00034320	Glyur000397s00020467	Glyur000644s00020342		Glyur000082s00007571	Glyur000137s00013332	Glyur000350s00020070	Glyur000413s00015469
Glyur001490s00024452	Glyur000550s00021766	Glyur001947s00035938	Glyur000362s00017671	Glyur000197s00010097	Glyur000165s00008510	Glyur005331s00046486		Glyur000521s00021475	Glyur000446s00029772	Glyur004465s00040479	Glyur000446s00029769
Glyur000214s00016034	Glyur001040s00028725	Glyur000102s00010955	Glyur006206s00043489	Glyur000014s00002516	Glyur000163s00011101	Glyur000115s00008215		Glyur000703s00022094	Glyur000415s00025780	Glyur000170s00011033	Glyur001735s00030576
Glyur000125s00010040	Glyur000101s00010315	Glyur000258s00015252	Glyur000439s00019017	Glyur000635s00022454	Glyur000007s00002862	Glyur001776s00029315		Glyur000130s00006898	Glyur001433s00036025	Glyur000089s00008776	Glyur000050s00005714
Glyur000064s00005660	Glyur000720s00020696	Glyur001163s00025224	Glyur000604s00024565	Glyur002606s00033943	Glyur000791s00032230	Glyur000489s00017476		Glyur000101s00010296	Glyur000435s00027244	Glyur000088s00007739	Glyur000018s00003748
Glyur000038s00004486	Glyur000089s00008812	Glyur000529s00019340	Glyur001099s00027719	Glyur000342s00013719	Glyur000534s00028685	Glyur000266s00012622		Glyur000158s00011354	Glyur000007s00002859	Glyur000374s00017965	Glyur000489s00017502
Glyur000987s00026412	Glyur004271s00042311	Glyur000278s00017278	Glyur001006s00028648	Glyur000284s00027054	Glyur000037s00002672	Glyur000282s00015753		Glyur000481s00027078	Glyur002378s00036057	Glyur000392s00023197	Glyur000235s00019561
Glyur000129s00012474	Glyur003582s00035990	Glyur002126s00036413	Glyur000816s00024888	Glyur001341s00032153	Glyur000409s00019936	Glyur000033s00008607		Glyur000001s00000023	Glyur002064s00038946	Glyur000058s00006156	Glyur000321s00019404
Glyur000773s00021466	Glyur000022s00001965	Glyur000670s00020749	Glyur000494s00017387	Glyur000444s00022236	Glyur000360s00014628	Glyur000387s00017709		Glyur000103s00007417	Glyur002934s00035694	Glyur000294s00011875	Glyur000143s00011225
Glyur000500s00018147	Glyur001700s00031782	Glyur000002s00000356	Glyur000796s00036803	Glyur002284s00040990	Glyur000173s00011822	Glyur001709s00034629		Glyur000257s00022027	Glyur000524s00019117	Glyur002994s00043324	Glyur000221s00012510
Glyur000130s00006927	Glyur001158s00022951	Glyur000104s00006002	Glyur000146s00016291	Glyur000988s00029117	Glyur000821s00020780	Glyur000098s00007975		Glyur001531s00034061	Glyur001277s00024306	Glyur000939s00023540	Glyur000872s00034607
[truncated: 1,830 more rows]

## Sheet: Supplementary Table 7
Supplementary Table S7. DSGs encoding novel transcripts of AP and UP under different temporal salt stress con-ditions.
[truncated: 2,253 more rows]

## Sheet: supplementary table 8
supplementary table 8 Genes of differential splicing detailed information
[truncated: 129 more rows]
